# Supplementary material for: Identification of the CNGC Gene Family in Rice and Mining of Alleles for Application in Rice Improvement
Source: Plants (Basel). 2023 Dec 6;12(24):4089. doi: 10.3390/plants12244089 (PMC10747058; doi:10.3390/plants12244089)
Supplement: Supplementary file 1 [file plants-12-04089-s001.zip › Supplementary Table.xlsx]

## Sheet: Table S1
Table S1.Basic information of CNGC gene families in rice
LOC name	RAP ID	Gene name	No.of Amino Acids	Molecular Weight (Da)	Isoelectric Point (PI)	Instability Index	Aliphatic Index	Hydrophilic Index	Subcellular localization
LOC_Os02g15580	Os02g0255000	OsCNGC1	499	57105.7	8.68	49.19	92.84	-0.053	Plasma membrane
LOC_Os06g33570	Os06g0527100	OsCNGC2	695	80194.2	9.43	49.95	97.09	-0.064	Plasma membrane
LOC_Os06g33600	Os06g0527300	OsCNGC3	243	27613.7	9.66	55.44	96.19	-0.054	Plasma membrane
LOC_Os03g44440	Os03g0646300	OsCNGC4	712	80879.4	9.83	56.98	91.67	-0.102	Chloroplast
LOC_Os12g28260	Os12g0468500	OsCNGC5	741	84495.8	9.73	52.48	88.2	-0.134	Chloroplast
LOC_Os04g55080	Os04g0643600	OsCNGC6	725	83367.1	9.15	50.19	86.35	-0.168	Chloroplast
LOC_Os02g41710	Os02g0627700	OsCNGC7	687	79170.6	9.64	54.41	83.82	-0.159	Chloroplast
LOC_Os12g06570	Os12g0163000	OsCNGC8	630	71828.5	8.02	44.77	90.1	-0.133	Chloroplast
LOC_Os09g38580	Os09g0558300	OsCNGC9	714	82784.1	9.2	51.83	87.17	-0.222	Plasma membrane
LOC_Os02g54760	Os02g0789100	OsCNGC10	693	79762.2	9.19	44.41	87.38	-0.155	Plasma membrane
LOC_Os06g08850	Os06g0188000	OsCNGC11	686	79014.5	9.5	45.13	95.8	-0.088	Plasma membrane
LOC_Os02g53340	Os02g0773400	OsCNGC12	773	88354	8.97	50.24	89.78	-0.16	Chloroplast
LOC_Os06g10580	Os06g0207700	OsCNGC13	736	84594.5	9.64	45.77	96.12	-0.081	Plasma membrane
LOC_Os03g55100	Os03g0758300	OsCNGC14	727	81547	9.24	55.76	95.49	-0.001	Chloroplast
LOC_Os01g57370	Os01g0782800	OsCNGC15	667	74381.6	10.04	45.37	90.92	-0.001	Chloroplast
LOC_Os05g42250	Os05g0502000	OsCNGC16	692	77220.5	9.89	46.44	87.99	-0.036	Chloroplast

## Sheet: Table S2
>OsCNGC9
MFGSRVQDEVEMQRRTTNRIFPDERQDQFKLPFQAARADRFGVNRIDAKTTEKIKVISEGNIPWHRRILDPGSSMVLMWN
RVFLGSCLFALFIDPFFYYLPLVHVLDESTNRSCIAKDRRLSITITVLRTFADLFYMLNIMVKFHTAYVDPKSRVLGKGE
LVLDLKKIQRRYLRTDFFIDLLATIPLPQVTVWIIMPSIKNSDYNIRNTTFALVIMIQYIFRMYLIVPLSNQIIKAAGVV
AKSAWLGAAYNLLYYMLASHITGAIYYLLSIERQITCWNQQCLNESCSFNFISCDNTGSSSYLTWGKNTSIFDNCDPNRN
SSANPPPFNYGMFSTALSKGAVSAPFLEKYFFCLWWGLLQLSSSGNPLQTSAYIAENTFAIAIGALSLVLFAQLIGNMQT
YLQSISKRLEEWRLRQRDMEEWMRHHQLPDELQDRVRRFVQVKWLATRGVEEESILQALPADIRRDVQRHLCLDLVRRVP
FFSEMDYQLLDAICERLVSFLCPERTYISREGDPVNEMLFVIRGKLESSTTNGGRSNFFNSIILRPGDFAGEELLTWALL
PKTNVHFPLSTRTVQSLTEVEAFALRAEDLKFVANQFRRLHSKKLQHTFRFYSHHWRTWAACFIQAAWRQHQRRKLAESL
SRWESYSWWPEEHPPADKPKQEGTSSSTKTIAESAIAQMHKFASASRRFRADDTAIRRLQKPDEPDFSADHFD
>OsCNGC5
MFGSCGGGYRTQTINGRKGTFVRLEQQEDQERQPAATYTMDGSGGGGRVQHVMDSYFSSAPKIRTRSVRMAAAGVMSIGG
YRAERLKSIGRVFQEDLTNMSQKIFDPQDAFLVRMNRLFVMACIVSVAVDPLFFYLPAVTATDSNTCIGFDRGLATGATA
VRSAIDLFYLARIALQFRTAYIAPSSRVFGRGELVIDPAAIARRYVRRFFVVDLLSVLPLPQIPIWNFLHRPKGADLLPT
KNALLFIVLVQYIPRLVRFYPITSELKRTTGVFAETAFAGAAYYLLLYMLASHMVGAFWYLLSIERLDDCWRENCRVLKF
HQCKKYMYCGGGNLGQSGFLEWRTMIRQVLVMECAPADEAGTGFQYGIFTTAIQSGVVSTTNLVAKVLFCLWWGLQNLST
VGQGLKTTHYKGEALFAIFLAVFGLILMALLIGNMQTYLQSMTLRLEEMRLRRRDSEQWMRHRVLPVDLQERVWRHDQYR
WLETRGVDEDSLVRSLPKDLRRDVKRHLCLRLVRRVPLFANMDERLLDAICERLKPSLCTEATYILREGDPVDEMLFIIR
GRLESSTTDGGRMGFFNRGLLKEGDFCGEELLTWALDPKAAANLPLSTRTVKAISEVEAFALHADELKFVAGQFRRLHSK
QLQQTFRFYSQQWRTWASCFIQAAWRRHLKRRAAEQRRREEEEEEEAASASSSCQITTTVLVSRFAKNAMRGAQRQRSRR
DANLIVLPKPPEPDFQTMEY
>OsCNGC7
MVLTRSCRGSSTMACNGSRAVRFQNDMELPHWKTSSVPECTSSSRSTKHGKAQHQQQQHHDPRKWRRGGGGGGSLKDRVL
SRAFSEELESLMSSGANHLFFDPRGQLIHLWSKIFLAACLASLFVDPLFLYLTGTRQNMCIELKYSLAFTLSMIRSLLDL
FYAAHIFFRFRTAFIAPSSRVFGRGELVIQPCKIARRYLAGTFWFDLVTALPLPQFVIWIVIPKLKESATANRKNILRFS
IIFQYLPRLFQIFPLSRQIVMATGVMTETAWAGAAYNLILYMLASHVLGALWYLFSVQRQEACWREACHVEGPSCQTLFF
DCKTVSSNRTMWYELSNITSLCTPSNGFYQFGIYGEALDNGLTSSSFTQKYFYCFWWGLKNLSCLGQNLSTSLFIGEITF
ATVIGVLGLVLFALLIGNMQSYLQATMVRLEEWRTKRTDMERWMNHRQIPQPLKQCVRRYHQYKWLATRGVDEEALLEDL
PMDIRRDIKRHLCLDLVRRVPLFDEMDERMLEAICERLRPALYTRGTRLVRELDPVDSMLFIIRGYLDSYTTQGGRSGFF
NSCRIGAGEFCGEELLPWALDPRPAASLPLSTRTVRAVSEVEAFALVADDLRFVASQFRRLHSARIRHRFRFYSHQWRTW
AACFIQAAWRRNKRRRASMELRMREGGEARPGGSVRCRRHSCDGKALIKKPMEPDFTVEEED
>OsCNGC12
MSDQERDDIPMLLRNVELPTFPPRSTSMCIPVRDDEYEEDTFVPHTGPLFVQPPTQTAAAGIPFTNTPDMPPRPPQGKQV
NKPHAIMPEEIGGNRWSYSGNVPKNEHLMMSGPLGQCDDPDCVNCPPACKNKRHFHRGSSTLDSKFHNFLCEHGGGWKKE
IERFLSRIPVMNPHAKVVQQWNQFFVISCLVAIFIDPLFFFLLSVQKDNKCIVLNWHFATALAVVRSVTDAIYFLHMLLQ
FRLAYVAPESRVVGAGDLVDEPKKIAVRYLRGYFLLDFFVVLPLPQVMILLVIPKYVGLSTANYAKNLLRITVLLQYVPR
IIRFVPLLGGQSDSSANGFIFESAWANFVINLLMFVLAGHVVGSCWYLFGLQRVNQCLRNACSASKIPSCDGFIDCGRGI
NIGKQNQLSRQQWFNDSASTACFDTGDNGFHYGIYEQAVLLTTEDNAVKRYIYSLFWGFQQISTLAGNLVPSYFAWEVLF
TMAIIGLGLLLFALLIGNMQNFLQALGRRRLEMQLRRRDVEQWMSHRRLPEDLRRRVRRAERFTWAATQGVNEEELLSNL
PEDIQRDIRRHFFRFLNKVRLFTLMDWPILDAICDKLRQNLYISGSDILYQGGPVEKMVFIVRGKLESISADGSKAPLHE
GDVCGEELLTWYLEHSSANRDGGRMRFHGMRLVAIRTVRCLTNVEAFVLRASDLEEVTSQFSRFLRNPRVQGAIRYESPY
WRTIAATRIQVAWRYRNRRLKRAGMSKLNDQSYNSALERGARECDARQHGRV
>OsCNGC10
MFGAGKVDDEMALKRQRTVRFYDEKAKPTIPTHQKQAGFAASKLGVASSGKNKIFVPGEELWYKRILDPSSDFILTWNHI
FLFSCFVALFIDPLYFYVPKISYGTPNSCIGTDRHLAITVTFFRSISDLLYFTHIIIKFRTAYINPSSTMRVFGRGDLIT
DPKEIAWQYLRSDFVVDAVAALPLPQILIWFVIPAIKYSTDEHNNNILVLIVLAQYFPRLYLIFPLTYEIVKTTGVVAKT
AWQGAAYNMLLYMIASHVLGALWYLLSVDRQTACWKSNCKNETGCDIKFLDCDVIPNQNWASKTAIFNTCDATNTSISFD
YGMFQPALFNQAPGQRFLMKYFYSLWWGLQNLSCYGQTITVSTYIGETLYCIFLAVLGLVLFAHLIGNVQTYLQSITVRV
EEWRLKQRDTEEWMRHRQLPHELRERVRRFIQYKWLATRGVNEESILQALPADLRRDIKRHLCLGLVRRVPFFSQMDNQL
LDAICERLVSSLCTQGTYIVREGDPVTEMLFIIRGKLESSTTNGGRTGFFNSTTLKSGDFCGEELLGWALVPKPTVNLPS
STRTVKALIEVEAFALQAEDLKFVANQFRRLHSKRLQHTFRYYSHHWRTWASCFIQAAWRRYKRRKMARDLSMRESFCSM
RSDDSNGEDDSPPKQNLAMKIMSGSRKGPQNMKELPKLRKPDEPDFSAEPCE
>OsCNGC4
MSYASGGGGGGELATKRSAFHIDYGGGVSLRRLAQPEALARGMITQGSAQLRTLGRSLRTGAAMAVVFQEDLKNTSRKIF
DPQDRLLVRLNRSFVVSCIVSIAVDPVFFYAPQVTANGGNLCVGISRDLAISASVVRTVVDLFFAARIVLQFRTAYIAPS
SRVFGRGELVIDTAQIAARYFRRFFAADLLSVLPLPQIVIWKFLHRSKGAAVLSTKDALLIIVFLQYIPRVVRIYPLSSE
LKRTSGAFAESAYAGAAYYLLWYMLASHIVGASWYLLSIERVSDCWKKACNEFPGCNKIYMYCGNDHQKGFLEWRTITRQ
YINETCEPRDGVMPFNYGIYTPAVRSDVIKSNDFTSKLLYCLWWGLANLSTLGQGLQTSIYTGEALFSIFLATFGLILMA
MLIGNIQTYLQSMTVRLEEMRVKRRDSEQWMHHRLLPQELRERVRRYDAYKWVNTRGVDEEVLVANLPKDLRRDIKRHLC
LGLVRRVPLFANMDERLLDAICERLRPALYTERTFIIREGDPVDQMLFIIRGCLESITTDGGRSGFFNRSLLEESDFCGE
ELLTWALDPKAGLSLPSSTRTVRALSEVEAFALHSDELKFVAGQFRRMHSKQVQHTFRFYSQQWRTWAATYIQAAWRRHL
KRRAAELRRREEEEEEAAAIRSSTGLKTTMLVSRFAANAMRGVHRQRSRRADEVLMMPMPKPSEPDFGADY
>OsCNGC14
MAVFETVGRRGAAAVGAWWRCVHVRPTWTRRWDPVQLYRLQLSLHVTLSALSHHSEDSRRRCRLPVRRHEHEAELQLRLR
LRLLSLYTLRAPGGPFHGFLHRSWAMPSLSFLRFLSGRSLADVCDGVKRRLGLGDDEGRDEEAGLAGGSSRPAAAAAVAG
PPGECYACTQPGVPSFHSTTCDQVHSPDWDADAGSSLVPVQAQPSAAHHAAAAAARWVFGPVLDPRSKRVQRWNRWILLA
RAAALAVDPLFFYALSIGRAGQPCVYMDAGLAAAVTALRTAADLAHLAHVLLQFRVAYVSRESLVVGCGKLVWDPRAIAA
HYARSLKGLWFDLFVILPIPQVIFWLVIPKLIREEQIKLIMTMLLLLFLLQFLPKVYHSIYIMRKMQKVTGYIFGTIWWG
FGLNLFAYFIASHIAGGCWYVLAIQRVASCLQEECKIKNTCNLTSLACSKEMCFHLPWSDKNGLACNLTSFGQQNIPDCL
SGNGPFAYGIYKGALPVISSNSLAVKILYPIFWGLMTLSTFGNDLEPTSNWLEVIFSIINVLSGLMLFTLLIGNIQVFLH
AVLARKRKMQLRFRDMEWWMRRRQLPSRLRQRVRKYERERWAAITGDEEMEMIKDLPEGLRRDIKRYLCLELVKQVPLFH
GMDDLILDNICDRLRPLVFSSGEKVIREGDPVQRMVFVLQGKLRSTQPLAKGVVATCMLGAGNFLGDELLSWCLRRPSLD
RLPASSATFECVETAQAFCLDAPDLRFITEQFRYKFANEKLKRTARYYSSNWRTWAAVNIQLAWRRYKARTTTDLASAAQ
PPSAGGPDDGDRRLRHYAAMFMSLRPHDHLE
>OsCNGC6
MFDSAHKAQYIDGQREMFKRLDESSPRSSVPSEVGGRSTLKFSMPSFGYDSFNPVRSFLSGVRKGSGRLKSLRQSLTSGA
PKTAFAEDLKSFKKTIFDPQEKFLFQMNWFCFLSCVFAVAVDPLFFFLPIIDGDDKSSCIGIDKKLAVTSTIIRTILDLV
YLIRVFLQFRTAYVAPSSRVFGTGELVIDPMRIAIRYLKSYFVMDFFALLPLPQIVVWRYLHTLDGPDVPSTKNALVWVV
LFQYIPRLLRIFPVTKDLKRTAGVFIETAWLGAAYYLLWFMLAGHNVGTLWYFLTIEREDSCWRSNCHSNDGCNKSYLYC
SDNHTGNYTSWLSKRTELLSACSTNSFQFGIFEQALVSGILRPGNFISKICYCFWWGLQNLSTLGQGLQTSIYPGEVLFS
IAICVIGLILFALLIGNMQTYLQSVAIRLEEMRVKKRDAEQWMHHRSLPPQIRERVRRYERYRWLETRGVDEENLVQTLP
KDLRRDIKRHLCLGLVKRVPLFENMDERLLDAICERLRPTLYTENEYILREGDPVDEMHFILHGCLESETTDGGRSGFFN
KVQLKEGAFCGDELLTWALDPKSAANFPASTRTVKALTEVEAFALCAEELKFVASQFRRLHSRQVQHTFRFYSQHWRTWA
ACFIQAAWRRYYKRKMAEQHRKEEEAANRQSSSSHHPSLAATIYASRFAANALRGVHRLRSRASPTIVRLPKPPEPDFAV
DEAD
>OsCNGC15
MSSGHSAMASSSAAAASSAHGVGVVQRLWLEEQERKPPPKRGGGKRRWAWAPLEPRRAGWWAREWDRAYLLACAAGLMVD
PLFLYAVSVSGPLMCVFLDGWFAAAVTVLRCTVDAMHAWNLLMRLRAAVRPPEEDDGADEEVAAERGAGGNGGGPAPAQV
ARPVSRKGLMLDMFVILPVMQVIVWVAAPAMIRAGSTTAVMTVLLVSFLFEYLPKIYHAVRLLRRMQNTYVFGTIWWGIA
LNLMAYFVAAHAVGACWYLLGAQRATKCLKEQCAQGGSGCAPGALACAAPLYYGGAVGGVGADRLAWALDASARGTCLDS
GDNYQYGAYKWTVMLVANPSRLEKILLPIFWGLMTLSTFGNLASTTEWLEIVFNIITITGGLILVTMLIGNIKVFLNAAT
SKKQAMQTRLRGVEWWMKRKKLPQSFRHRVRQHERQRWAATRGVDECRIVRDLPEGLRRDIKYHLCLDLVRQVPLFQHMD
DLVLENICDRVKSLVFPKGEIIVREGDPVQRMLFIVRGHLQSSQVLRTGATSCCTLGPGNFSGDELLSWCMRRPFLERLP
ASSSTLVTMESTEAFGLEAADVKYVTQHFRYTFTNDRVRRSARYYSHGWRTWAAVAVQLAWRRYKHRKTLASLSFIRPRR
PLSRCSSLGEEKLRLYTAILTSPKPNPNQDDLV
>OsCNGC16
MSGELSTRASTSSSSSSPPGDARGPEHGGTPRGEVSSKRRLVLRRRQRWRRLGGGAAASWAAADPRARWVREWNRAYLLA
CAAGLMVDPLFLYAVSLSGPLMCVFLDGWLAAAVTALRCMVDAMHAWNIVTQLRVSRAGRERACAAGPDEEQPEAEAAAP
APAADADAAASNKLRDHGRYRKWLVLDFFVILPVMQVVVWVAAPAMIRAGSTTAVMTVMLVAFMLEYLPKIYHSVVFLRR
MQNQSGHIFGTIWWGIALNLIAYFVAAHAVGACWYLLGVQRATKCLKEQCLLAGLPACASSTAAVACVDPLYYGAAVASV
GGDRLAWGGNATARNVCLSSGDNYQYGAYKWTVMLVSNPSRLEKMLLPIFWGLMTLSTFGNLESTTEWVEIVFNIMTITG
GLILVTMLIGNIKVFLNATTSKKQAMQTRLRGLEWWMEHKGVPHGFRQRVRQFERQRWAATRGVDECQIVRDLPEGLRRD
IKYHLCLDLVRQVPLFHHMDDLVLENICDRVKSLIFPKGEIIVREGDPVQRMLFIVRGHLQCSQVMRNGATSWCTLGPGN
FSGDELLSWCMRRPFMERLPASSSTLVTAESTEAFGLEAGDVKYVTQHFRYTFTSDKVRRSARYYSHGWRTWAAVAVQLA
WRRYKHRKTLASLSFIRPRRPLSRCSSLGEEKLRLYTAILTSPKPNQDDDF
>OsCNGC2
MMMGREDKYVRFEDWRSEQSVMSPRRHNALSSLKERTAGVFAFLGNLVHSETLKRLVLHERKLTTRTLHPQGPFLQSWNK
IFVLSCIFAVSVDPLFFYIPVINDNNTCWYLDKKLEITASVLRFFTDIFYILHIIFQFRTGYIASSLTTFGRGVLVEDRY
AIAKRYLSTYFLIDVFAVLPLPQVVILVVLPNLGGSEVTKAKNILMFIVICQYVPRLIRIRPLYLQITRSAGVITETPWA
GAVLNLLIYLLASHVLGALWYLLSIERKDACWRDMCSNNSTVCNQAYLYCGDKENSILRTACLPIDSNDIDPNFGIYVPA
LNNVSQSTNFLAKLFYCVWWGLQNLSSLGQNLKTSTYAWENLFAVFVSISGLVLFALLIGNVQTYLQSAHLREEEMRVKS
RDTDQWMSYRLLPENLKERIRRHEKYRWHQTSGVDEELLLMNLPKDLRRAIKRHLCLSLLMRVPMFENMDDQLLNALCDR
LKPVLYTEGSCIIREEDPVNEMLFIMRGNLMSMTTNGGRTGFFNSDVLKGGDFCGEELLTWALDPTSVSSLPSSTRTVKT
MSEVEAFALRAEDLKFVATQFRRLHSKQLQHTFKFYSQHWRTWAACFIQAAWHRYCRKKIEDSLREKEKRLQFAIVNDGA
TTLSFRAAIYASRFAGNMMRILRRNATRKARLKESVPARLLQKPAEPNFAAEEQ
>OsCNGC11
MFGSRRVKDEMELRKQRTVRFHEERAKPTIPTHQKQAGLATSKLGLGISEKNKIFLAGNELWYKKIIDPSSDFILTWNYV
LRIACFVALFMDPLYFYVPKIYYGTPNSCIGRDTRLAIIVTVFRSITDLFYVLQIIIKFRTAYINPSSTLGVFSRGDLVT
DPGNIAKHYLRSSFVVDLVASLPLPQIIIWSVIPSVKYSLSEHDDDILLLIALFQYVLRLYLVFSLNSKIVEVTGAFSKT
AWQGAAYNLLLYMIASHVLGALWYLLSVDRQTACWEKYCSKEAGCQNRYLACDIQSDSNWKISTAIFNKCDATNKTIDFD
FGMFTPLLSNQAPDQGFLKKFFYCLWWGLQNLSCYGQTLTVSTYIGETLYAIFLAVLGLVLFAHLIGNVQTYLQSITARV
EEWRIKQRDTEEWMRHRQLPQKLRERVRRFVHYKWLATRGVDEESILKALPADLRRDIKRHLCLDLVCRVPFFSQMDGQL
LDAICERLVSSLSTVGTYIVREGDPVTEMLFIIRGKLESSTTDGGRTGFFNSITLKTGDFCGEELLGWALVPKPTVNLPS
STRTVKTIVEVEAFALRAEDLKFVASQFRRLHSRKLQHTFRYYSHHWRTWAACFIQAAWRRYKRRRLAKDLSIRESFFSR
RSFEDDGSPEHSLVLNAVRKGAHIIKELPKFRKPSEPDFSAEHDD
>OsCNGC13
MSGQERDDVPMLELQRFPTRSVSMCIPVRDDIYEDSIISHSGPIFTPAPTQYTSVAIPSGNRDMLDKLPRPKVKSKPHVV
TPEEVGISNWPYDQHVPKNKHLMMYSEPLGLCDNPDCVDCPRACKNKRHFQRSLAPFDNKFHNILYGYGDRWKKKAGHYL
SYIPIMKPHDKAVHRWNQFFVISCLLAIFNDPLFFFLLSVDKDYKCIVFNWNFAIALAVGRSVTDAIYFLHMLLQFRLAY
VAPESRVVGTGDLVDEPMKIAMRYLRGFFVLDLFVVLPLPQVMILLVIPKYVGLSSANYAKNLLRATVLLQYVPRIIRFV
PLLGGQSTNGFIFESAWSTFVINLLMFVLAGHVVGSCWYLFGLQRVNQCLRDSCAASNISKALCNNCTDCGITGINRTNW
LNNSDLTGCFDTKSGNFPYGIYQQAVLLTTEPGLKRYIYSLFWGFQQISTLAGNLIPSYFVWEVIFTMAIIGLGLLLFAL
LIGSMQNFLQALGKRRLEMQLRRRDVEQWMSHRRLPEDLRRRVRSAERFSWVATRGVNEEELLSNLPEDIQRGIRRHFFG
FLKKVRLFNLMDNATWDAICDKLRQNLYITGSDILYQGGPVEKMVFIVRGRLESISADGNKSPLQEGDVCGEELLSWYLE
QSSVNRDGGKIKLHGMRLVAIRTVRCLTNVEAFVLRARDLEEVTSQFSRFLRNPLVLGTIRYESPYWKNLAANRIQVAWR
YRKRRLKRAEMQRLQ
>OsCNGC8
MAGFLHRHVLPPFRRPPPPXAAAAAPARRRPWTPRRILDPGDDVVLRWNRLFLVTCMVGLFVDPMYFYLLHTGLKSCVTM
DMQIGVGVTAVRTVADLFYLAHMILKFRTAFVAPSSRVFGRGELVRDPDQIAIRYLKNDFIIDLAAMLPIPQVIIWFVIP
AVNNSSANHTNNTLSMIVLIQYIPRVFLIVSLNSKIVKSSGVVTRTAWAGAAYNLLLYTLASHVLGALWYLLSIERQYTC
WMDVCTRENGTNPAIPKCYMSYLDCKTLEDPIRMDWHSRSEIDHQCLLPEATYVYGLFADALNLDVAKVNFWDKYLYCLW
WGFRNLSSYGQNLENSTYRGETIFCILICIMGLVFFSHLIGNMQTYLQSMTVRLEEWRVKRRDIEEWMRHRQLPLELQER
VRRFFQYKWLATRGVDEESILQSLPLDLRREIQRHLCLALVRRVPFFSQMDEQLLDAICERLVSSLSTKDAYIVREGDPV
SEMLFVIRGELESSTTDGGRTNFFSSITLRPGDFCGEELLTWALMPNPSLNFPQSTRTVRSVTEVEAFALRAEDLKYVAN
QFKRLHSKRLQHAFRYYSHQWRSWGACFVQGAWRRYKKRKLARELSKQEELYYMQGQGGDDGDGHDDSDSAPLLGAGVGA
GGDHRDGAAAGAAHLGATFLASKFAKNTKKSAAAHHGKARMEDVSSIKFPKLAKPDEPDFSLSSDDVL
>OsCNGC1
MHIIPRSTLTCYFFMCRFHDWRSEHSVGSEKTVLEGRHNVFDSLMDRTVGAFSFLGNSSHPETLNKPASEEKKSKTRVLD
PQGPFLQRWNKIFVISCLIAVSVDPLFFYIPVIDGDNICLYLDKKLEIIASVLRFFTDIFYLLHIIFQFRTGFIAPSSRV
FGRGVLVEDTFAIAKRYLSTYFLIDFLAVLPLPQVLVLVVLPRLQGSSVMTAKNILMVIVICQYVPRLIRIIPLYLQITR
SAGIITETAWAGAAFNLLIYMLASHVLGALWYLLSIQREDTCWKDACSRHDGCDSGSLFCGSNAARNNSFLQDFCPTNGT
DNADPTFGIYLPALQNVSQSTSFFEKLFYCFWWGLQNLSSLGQNLKTSTYTWENLFAVFVSTSGLVLFALLIGNVQTYLQ
SASVRIEEMRVKRRDTEQWMAHRLLPDNLKERILRHEQYRWQETRGVDEEGLLSNLPKNLRREIKRHLCLSLLMRVPMFE
NMDEKLLDAMCDRLKPMLYTEGSCIIREGDPVNEMLFIMRGNLESMTTNGGQTGFFNSNIIKGGDFCGEELLTWALDPTS
ASNLPSSTRTVKTLSEVEAFALRADDLKFVATQFRRLHSKQLQHTFRFYSQQWRTWAACFIQAAWHRYCRKKLEDTLFEK
EKRLQAAIVSDGSSSLSLGAALYASRFAGNMMRILRRNATRKARLQERVPARLLQKPAEPNFFAEDQ
>OsCNGC3
MNPRLGPSREAKRGTVGTPFRPPLSISTSTALPVPPRTSTTTSTSAVRTPPASQSQPRRGGGPNSSPTPPSNLRAPPPRF
EDWRSKQSVMSLRRHNALSSLKERTAGIFAFLGNLVHSETLERSVLHEMKLTTGTLHPQGPFLQSWNKIFVLSCIFAVSV
DPLFFYIPVINENNTCWYLDKKLEITASVLRFFTDIFYILHIIFQFRTGYIASSPTTFDRGVLVEDRYAIAKRYLSTYFL
IDVFAVLPLPQVVILVVLPNLRSSEVAKAKNILMFIVLCQYVPRLIRIRPLYLQITRSAGVITETPWPGAVLILLIYLLA
SHVLGALWYLLSIERKDACWRDVCRNNSTGCNQAYLYCGDKENIFLQTACLPINSNNIDPNFGIYVPALNNVSQSTDFLA
KLFYCVCWGLQNLSSRGQNLKTSTYAWENLFALFVSISGLVLFALLIANVQTYLKSAHLREEEMRVKSRDTDQWMSYRLL
PENLKERIRRHEKYRWHQTSGVDEELLLMNLPKDLRRAIKRHLCLSLLMRVPMFENMDDPLLDALCDHLKPVLYTEGSCI
IREEDPVYEMLFIMRGNLMSMTTDGGITGFFKSDVLKGGDFCGEELLTWALDPTSVSRLPSSTRTVETMSEVEAFALTAE
DLKFVATQFRRLYRKQLRHTFRAPLNCSSEIVEEQENTLF
>AtCNGC1
MNFRQEKFVRFQDWKSDKTSSDVEYSGKNEIQTGIFQRTISSISDKFYRSFESSSARIKLFKRSYKSYSF
KEAVSKGIGSTHKILDPQGPFLQRWNKIFVLACIIAVSLDPLFFYVPIIDDAKKCLGIDKKMEITASVLR
SFTDVFYVLHIIFQFRTGFIAPSSRVFGRGVLVEDKREIAKRYLSSHFIIDILAVLPLPQMVILIIIPHM
RGSSSLNTKNMLKFIVFFQYIPRFIRIYPLYKEVTRTSGILTETAWAGAAFNLFLYMLASHVFGAFWYLF
SIERETVCWKQACERNNPPCISKLLYCDPETAGGNAFLNESCPIQTPNTTLFDFGIFLDALQSGVVESQD
FPQKFFYCFWWGLQNLSSLGQNLKTSTYIWEICFAVFISIAGLVLFSFLIGNMQTYLQSTTTRLEEMRVK
RRDAEQWMSHRLLPENLRKRIRRYEQYKWQETRGVDEENLLSNLPKDLRRDIKRHLCLALLMRVPMFEKM
DEQLLDALCDRLQPVLYTEESYIVREGDPVDEMLFIMRGKLLTITTNGGRTGFLNSEYLGAGDFCGEELL
TWALDPHSSSNLPISTRTVRALMEVEAFALKADDLKFVASQFRRLHSKQLRHTFRYYSQQWKTWAACFIQ
AAWRRYIKKKLEESLKEEENRLQDALAKEACGSSPSLGATIYASRFAANILRTIRRSGSVRKPRMPERMP
PMLLQKPAEPDFNSDD
>AtCNGC2
MPSHPNFIFRWIGLFSDKFRRQTTGIDENSNLQINGGDSSSSGSDETPVLSSVECYACTQVGVPAFHSTS
CDQAHAPEWRASAGSSLVPIQEGSVPNPARTRFRRLKGPFGEVLDPRSKRVQRWNRALLLARGMALAVDP
LFFYALSIGRTTGPACLYMDGAFAAVVTVLRTCLDAVHLWHVWLQFRLAYVSRESLVVGCGKLVWDPRAI
ASHYARSLTGFWFDVIVILPVPQAVFWLVVPKLIREEKVKLIMTILLLIFLFQFLPKIYHCICLMRRMQK
VTGYIFGTIWWGFALNLIAYFIASHVAGGCWYVLAIQRVASCIRQQCMRTGNCNLSLACKEEVCYQFVSP
TSTVGYPCLSGNLTSVVNKPMCLDSNGPFRYGIYRWALPVISSNSLAVKILYPIFWGLMTLSTFANDLEP
TSNWLEVIFSIVMVLSGLLLFTLLIGNIQVFLHAVMAKKRKMQIRCRDMEWWMKRRQLPSRLRQRVRRFE
RQRWNALGGEDELELIHDLPPGLRRDIKRYLCFDLINKVPLFRGMDDLILDNICDRAKPRVFSKDEKIIR
EGDPVQRMIFIMRGRVKRIQSLSKGVLATSTLEPGGYLGDELLSWCLRRPFLDRLPPSSATFVCLENIEA
FSLGSEDLRYITDHFRYKFANERLKRTARYYSSNWRTWAAVNIQMAWRRRRKRTRGENIGGSMSPVSENS
IEGNSERRLLQYAAMFMSIRPHDHLE
>AtCNGC3
MMNPQRNKFVRFNGNDDEFSTKTTRPSVSSVMKTVRRSFEKGSEKIRTFKRPLSVHSNKNKENNKKKKIL
RVMNPNDSYLQSWNKIFLLLSVVALAFDPLFFYIPYVKPERFCLNLDKKLQTIACVFRTFIDAFYVVHML
FQFHTGFITPSSSGFGRGELNEKHKDIALRYLGSYFLIDLLSILPIPQVVVLAIVPRMRRPASLVAKELL
KWVIFCQYVPRIARIYPLFKEVTRTSGLVTETAWAGAALNLFLYMLASHVFGSFWYLISIERKDRCWREA
CAKIQNCTHAYLYCSPTGEDNRLFLNGSCPLIDPEEITNSTVFNFGIFADALQSGVVESRDFPKKFFYCF
WWGLRNLSALGQNLKTSAFEGEIIFAIVICISGLVLFALLIGNMQKYLQSTTVRVEEMRVKRRDAEQWMS
HRMLPDDLRKRIRKYEQYKWQETKGVEEEALLSSLPKDLRKDIKRHLCLKLLKKVPWFQAMDDRLLDALC
ARLKTVLYTEKSYIVREGEPVEDMLFIMRGNLISTTTYGGRTGFFNSVDLVAGDFCGDLLTWALDPLSSQ
FPISSRTVQALTEVEGFLLSADDLKFVATQYRRLHSKQLRHMFRFYSVQWQTWAACFIQAAWKRHCRRKL
SKALREEEGKLHNTLQNDDSGGNKLNLGAAIYASRFASHALRNLRANAAARNSRFPHMLTLLPQKPADPE
FPMDET
>AtCNGC4
MATEQEFTRASRFSRDSSSVGYYSEEDNTEEEDEEEEEMEEIEEEEEEEEEEDPRIGLTCGGRRNGSSNN
NKWMMLGRILDPRSKWVREWNKVFLLVCATGLFVDPLFLYTLSVSDTCMCLLVDGWLALTVTALRSMTDL
LHLWNIWIQFKIARRWPYPGGDSDGDTNKGGGTRGSTRVAPPYVKKNGFFFDLFVILPLPQVVLWVVIPS
LLKRGSVTLVVSVLLVTFLFQYLPKIYHSIRHLRRNATLSGYIFGTVWWGIALNMIAYFVAAHAAGACWY
LLGVQRSAKCLKEQCENTIGCDLRMLSCKEPVYYGTTVMVLDRARLAWAQNHQARSVCLDINTNYTYGAY
QWTIQLVSSESRLEKILFPIFWGLMTLSTFGNLESTTEWSEVVFNIIVLTSGLLLVTMLIGNIKVFLHAT
TSKKQAMHLKMRNIEWWMKKRHLPIGFRQRVRNYERQRWAAMRGVDECEMVQNLPEGLRRDIKYHLCLDL
VRQVPLFQHMDDLVLENICDRVKSLIFTKGETIQKEGDAVQRMLFVVRGHLQSSQLLRDGVKSCCMLGPG
NFSGDELLSWCLRRPFVERLPPSSSTLVTLETTEAFGLDAEDVKYVTQHFRYTFVNEKVKRSARYYSPGW
RTWAAVAVQLAWRRYKHRLTLTSLSFIRPRRPLSRCASLGEDKLRLYAAILTSPKPNPDDFDDY
>AtCNGC5
MAGKRENFVRVDDLDSRLPSSSVAFQQNYASNFSGQLHPIHASNETSRSFKKGIQKGSKGLKSIGRSLGF
GVYRAVFPEDLKVSEKKIFDPQDKFLLYCNKLFVASCILSVFVDPFFFYLPVINAESKCLGIDRKLAITA
STLRTFIDVFYLAHMALQLRTAYIAPSSRVFGRGELVIDPAQIAKRYLQRWFIIDFLSVLPLPQIVVWRF
LQSSNGSDVLATKQALLFIVLVQYIPRFLRVLPLTSELKRTAGVFAETAWAGAAYYLLLYMLASHIVGAF
WYLLALERNDACWQEACIDAGNCSTDFLYCGNQNMDGYAVWNRAKESVLKSKCRADLDDNNPPFDFGIYT
QALSSGIVSSQNFIVKYCYCLWWGLQNLSTLGQGLETSTYPMEIIFSISLAISGLILFALLIGNMQTYLQ
SLTIRLEEMRVKRRDSEQWMHHRMLPQDLRERVRRYDQYKWLETRGVDEEYLVQNLPKDLRRDIKRHLCL
ALVRRVPLFKSMDDKLLDAICMRLKPCLFTESTYLVREGDPVDEMLFIIRGRLESVTTDGGRSGFFNRSL
LKEGEFCGEELLTWALDPKSGVNLPSSTRTVKALTEVEAFALTSEELKFVASQFRRLHSRQVQHTFRFYS
HQWRTWAACFIQAAWRRYCKRKKMEEAEAEAAAVSSSTAGPSYSIGAAFLATKFAANALRTIHRNRNTKI
RDLVKLQKPPEPDFTAD
>AtCNGC6
MFDTCGPKGVKSQVISGQRENFVRLDSMDSRYSQSSETGLNKCTLNIQGGPKRFAQGSKASSGSFKKGFR
KGSEGLWSIGRSIGLGVSRAVFPEDLEVSEKKIFDPQDKFLLLCNKLFVASCILAVSVDPLFLYLPFIND
KAKCVGIDRKLAIIVTTIRTVIDSFYLFHMALRFRTAYVAPSSRVFGRGELVIDPAQIAKRYLQQYFIID
LLSVLPVPQIIVWRFLYTSRGANVLATKQALRYIVLVQYIPRFLRMYPLSSELKRTAGVFAETAWAGAAY
YLLLYMLASHIVGALWYLLALERNNDCWSKACHNNQNCTRNFLFCGNQNMKGYAAWDNIKVSYLQLKCPV
NVPEDEEPPFDFGIYLRALSSGIVSSKNFVSKYFFCLWWGLQNLSTLGQGLETSTYPGEVIFSITLAIAG
LLLFALLIGNMQTYLQSLTIRLEEMRVKRRDSEQWMHHRMLPPELRERVRRYDQYKWLETRGVDEENLVQ
NLPKDLRRDIKRHLCLALVRRVPLFENMDERLLDAICERLKPCLFTEKSYLVREGDPVNEMLFIIRGRLE
SVTTDGGRSGFYNRSLLKEGDFCGDELLTWALDPKSGSNLPSSTRTVKALTEVEAFALIADELKFVASQF
RRLHSRQVQHTFRFYSQQWRTWAACFMQAAWRRYIKRKKLEQLRKEEEEEEAAAASVIAGGSPYSIRATF
LASKFAANALRSVHKNRTAKSTLLLSSTKELVKFQKPPEPDFSAEDH
>AtCNGC7
MYKSQYISGQREKFVRLDDIDSSSSPATGMMMQRNCFGFNLKNRGGEKKKASKSFREGVKKIRSEGLITI
GKSVTRAVFPEDLRITEKKIFDPQDKTLLVWNRLFVISCILAVSVDPLFFYLPIVDNSGSSCIGIDTKLA
VTTTTLRTIVDVFYLTRMALQFRTAYIAPSSRVFGRGELVIDPAKIAERYLTRYFVVDFLAVLPLPQIAV
WKFLHGSKGSDVLPTKTALLNIVIVQYIPRFVRFIPLTSELKKTAGAFAEGAWAGAAYYLLWYMLASHIT
GAFWYMLSVERNDTCWRFACKVQPDPRLCVQILYCGTKFVSSGETEWIKTVPELLKSNCSAKADDSKFNY
GIYGQAISSGIVSSTTFFSKFCYCLWWGLQNLSTLGQGLQTSTFPGEVLFSIAIAIAGLLLFALLIGNMQ
TYLQSLTVRLEEMRIKRRDSEQWMHHRSLPQNLRERVRRYDQYKWLETRGVDEENIVQSLPKDLRRDIKR
HLCLNLVRRVPLFANMDERLLDAICERLKPSLFTESTYIVREGDPVNEMMFIIRGRLESVTTDGGRSGFF
NRGLLKEGDFCGEELLTWALDPKAGSNLPSSTRTVKALTEVEAFALEAEELKFVASQFRRLHSRQVQQTF
RFYSQQWRTWASCFIQAAWRRYSRRKNAELRRIEEKEEELGYEDEYDDESDKRPMVITRSESSSRLRSTI
FASRFAANALKGHRLRSSESSKTLINLQKPPEPDFDAE
>AtCNGC8
MYKSQYISGHREKFVRLDDTDSRVSMSSNATGMKKRSCFGLFNVTSRGGGKTKNTSKSFREGVKIGSEGL
KTIGKSFTSGVTRAVFPEDLRVSEKKIFDPQDKTLLLWNRMFVISCILAVSVDPLFFYLPIVDNSKNCIG
IDSKLAVTTTTLRTIIDVFYLTRMALQFRTAYIAPSSRVFGRGELVIDPAKIAERYLTRYFIVDFLAVLP
LPQIAVWKFLHGSKGTDVLPTKQALLHIVITQYIPRFVRFIPLTSELKKTAGAFAEGAWAGAAYYLLWYM
LASHITGAFWYMLSVERNDTCLRSACKVQPDPKVCVQILYCGSKLMSSRETDWIKSVPDLFKNNCSAKSD
ESKFNYGIYSQAVSSGIVSSTTFFSKFCYCLWWGLQNLSTLGQGLQTSTYPGEVLFSIAIAVAGLLLFAL
LIGNMQTYLQSLTVRLEEMRIKRRDSEQWMHHRSLPQNLRERVRRYDQYKWLETRGVDEENIVQSLPKDL
RRDIKRHLCLNLVRRVPLFANMDERLLDAICERLKPSLYTESTYIVREGDPVNEMLFIIRGRLESVTTDG
GRSGFFNRGLLKEGDFCGEELLTWALDPKAGSNLPSSTRTVKALTEVEAFALEAEELKFVASQFRRLHSR
QVQQTFRFYSQQWRTWAACFIQAAWRRHLRRKIAELRRKEEEEEEMDYEDDEYYDDNMGGMVTRSDSSVG
SSSTLRSTVFASRFAANALKGHKLRVTESSKSLMNLTKPSEPDFEALDTDDLN
>AtCNGC9
MLDCGKKAVKSQVISGRLEKFVRLDSMDSRYSQTSDTGLNRCTLNLQGPTRGGGAQGNNVSSGSFKKGFR
KGSKGLWSIGRSIGLGVSRAVFPEDLKVSEKKIFDPQDKFLLLCNKLFVTSCILAVSVDPLFLYLPFVKD
NEKCIGIDRKLAIIATTLRTVIDAFYLFHMALRFRTAFVAPSSRVFGRGELVIDPAQIAKRYLQQYFIID
FLSVLPLPQIVVWRFLYISKGASVLATKRALRSIILVQYIPRFIRLYPLSSELKRTAGVFAETAWAGAAY
YLLLYMLASHIVGAIWYLLALERYNGCWTKVCSNSSLDCHRNFLFCGNEKMDGYAAWTTIKDSVLQLNCP
VNTTDNPPFDFGIYLRALSSGIVSSKSFVSKYFFCLWWGLQNLSTLGQGLETSTYPGEVIFSIALAIAGL
LLFALLIGNMQTYLQSLTIRLEEMRVKRRDSEQWMHHRMLPPELRERVRRYDQYKWLETRGVDEENLVQN
LPKDLRRDIKRHLCLALVRRVPLFENMDERLLDAICERLKPCLYTESSYLVREGDPVNEMLFIIRGRLES
VTTDGGRSGFFNRSLLKEGDFCGEELLTWALDPKSGSNLPSSTRTAKALTEVEAFALIADELKFVASQFR
RLHSRQVQHTFRFYSQQWRTWAAIFIQAAWRRYVKKKKLEQLRKEEEEGEGSVTSIRATFLASKFAANAL
RKVHKNRIEAKSTIELVKYQKPSEPDFSADDTS
>AtCNGC10
MAFSHDNRVRFKDEGKPLSSEYGYGRKARPSLDRVFKNVKWGFKKPLSFPSHKDPDHKETSSVTRKNIIN
PQDSFLQNWNKIFLFACVVALAIDPLFFYIPIVDSARHCLTLDSKLEIAASLLRTLIDAFYIIHIVFQFR
TAYIAPSSRVFGRGELVDDAKAIALKYLSSYFIIDLLSILPLPQIVVLAVIPSVNQPVSLLTKDYLKFSI
IAQYVPRILRMYPLYTEVTRTSGIVTETAWAGAAWNLSLYMLASHVFGALWYLISVEREDRCWQEACEKT
KGCNMKFLYCENDRNVSNNFLTTSCPFLDPGDITNSTIFNFGIFTDALKSGVVESHDFWKKFFYCFWWGL
RNLSALGQNLQTSKFVGEIIFAISICISGLVLFALLIGNMQKYLESTTVREEEMRVRKRDAEQWMSHRML
PEDLRKRIRRYEQYRWQETRGVEEETLLRNLPKDLRRDIKRHLCLDLLKKVPLFEIMDEQLLDAVCDRLR
PVLYTENSYVIREGDPVGEMLFVMRGRLVSATTNGGRSGFFNAVNLKASDFCGEDLLPWALDPQSSSHFP
ISTRTVQALTEVEAFALTAEDLKSVASQFRRLHSKQLQHTFRFYSVQWRTWSVSFIQAAWRRYCRRKLAK
SLRDEEDRLREALASQDKEHNAATVSSSLSLGGALYASRFASNALHNLRHNISNLPPRYTLPLLPQKPTE
PDFTANHTTDP
>AtCNGC11
MNLQRRKFVRLDSTGVDGKLKSVRGRLKKVYGKMKTLENWRKTVLLACVVALAIDPLFLFIPLIDSQRFC
FTFDKTLVAVVCVIRTFIDTFYVIHIIYYLITETIAPRSQASLRGEIVVHSKATLKTRLLFHFIVDIISV
LPIPQVVVLTLIPLSASLVSERILKWIILSQYVPRIIRMYPLYKEVTRAFGTVAESKRVGAALNFFLYML
HSYVCGAFWYLSSIERKSTCWRAACARTSDCNLTVTDLLCKRAGSDNIRFLNTSCPLIDPAQITNSTDFD
FGMYIDALKSGVLEVKPKDFPRKFVYCFWWGLRNISALGQNLETSNSAGEIFFAIIICVSGLLLFAVLIG
NVQKYLQSSTTRVDEMEEKKRDTEKWMSYREIPEYLKERIRRFEDYKWRRTKGTEEEALLRSLPKDLRLE
TKRYLFLKLLKKVPLLQAMDDQLLDALCARLKTVHYTEKSYIVREGEPVEDMLFIMRGNLISTTTYGGRT
GFFNSVDLIAGDSCGDLLTWALYSLSSQFPISSRTVQALTEVEGFVISADDLKFVATQYRRLHSKQLQHM
FRFYSLQWQTWAACFIQAAWKRHCRRKLSKALREEEGKLHNTLQNDDSGGNKLNLGAAIYA
>AtCNGC12
MNHRRSKFARIDSMGVDGKLKSVRGRLKKVYGKMKTLENWRKTVLLACVVALAIDPLFLFIPLIDSQRFC
FTFDKTLVAVVCVIRTFIDTFYVIHIIYYLITETIAPRSQASLRGEIVVHSKATLKTRLLFHFIVDIISV
LPIPQVVVLTLIPLSASLVSERILKWIILSQYVPRIIRMYPLYKEVTRAFGTVAESKWAGAALNLFLYML
HSYVFGAFWYLSSIERKSKCWRAACARTSDCNLTVTDLLCKRAGSDNIRFLNTSCPLIDPAQITNSTDFD
FGMYIDALKSGVLEVKPKDFPRKFVYCFWWGLRNISALGQNLETSNSAGEIFFAIIICVSGLLLFAVLIG
NVQKYLQSSTTRVDEMEEKRRDTEKWMSYRVIPEYLKERIRRFEDYKWRETKGTEEEALLRSLPKDLRLE
TKRYLYLDMLKRVPWLNIMDDGWLLEAVCDRVKSVFYLANSFIVREGHPVEEMLIVTRGKLKSTTGSHEM
GVRNNCCDLQDGDICGELLFNGSRLPTSTRTVMTLTEVEGFILLPDDIKFIASHLNVFQRQKLQRTFRLY
SQQWRSWAAFFIQAAWRKHCKRKLSKTRDNENIPQGTQLNLASTLYVSRFVSKALQNRRKDTADCSSSPD
MSPPVPHKPADLEFAKAEA
>AtCNGC13
MAFGRNNRVRFRDWISEGTEYGYGRNKARPSLNTVLKNVRRGLKKPLSFGSHNKKRDSNSSTTTQKNIIN
PQGSFLQNWNKIFLFASVIALAIDPLFFYIPIVDGERHCLNLHRNLEIAASVLRTFIDAFYIIHIVFQFR
TAYISPSSRVFGRGELVDDPKAIAIKYLSSYFIIDLLSILPLPQLVVLAVIPNVNKPVSLITKDYLITVI
FTQYIPRILRIYPLYTEVTRTSGIVTETAWAGAAWNLSLYMLASHVFGALWYLISVEREDRCWREACEKI
PEVCNFRFLYCDGNSSVRNDFLTTSCPFINPDDITNSTVFNFGIFTDALKSGIVESDDFWKKFFYCFWWG
LRNLSALGQNLNTSKFVGEIIFAVSICISGLVLFALLIGNMQKYLESTTVREEEMRVRKRDAEQWMSHRM
LPDDLRKRIRRYEQYKWQETRGVEEENLLRNLPKDLRRDIKRHFCLDLLKKVPLFEIMDEQLLDAVCDKL
KPVLYTENSYAIREGDPVEEMLFVMRGKLMSATTNGGRTGFFNAVYLKPSDFCGEDLLTWALDPQSSSHF
PISTRTVQALTEVEAFALAADDLKLVASQFRRLHSKQLQHTFRFYSVQWRTWGASFIQAAWRRHCRRKLA
RSLTEEEDRFRNAITKRERNAASSSSLVATLYASRFASNALRNLRTNNLPLLPPKPSEPDFSLRNP
>AtCNGC14
MEFKRDNTVRFYGDEKQTIEVGEKRVPLFKSTTAPFMKQEVLPKKSKTRLKIPRFGRFKVFPENFEIERD
KILDPGGDAVLQWNRVFLFWCLVALYVDPLFFFLSSVKRIGRSSCMTTDLKLGIVITFFRTLADLFYVLH
IVIKFRTAYVSRTSRVFGRGELVKDPKLIARRYLRSDFIVDLIACLPLPQIVSWFILPSIRSSHSDHTTN
ALVLIVLVQYIPRLYLIFPLSAEIIKATGVVTTTAWAGAAYNLLQYMLASHILGSAWYLLSIERQATCWK
AECHKESVPLQCVTDFFDCGTLHRDDRNNWQNTTVVFSNCDPSNNIQFTFGIFADALTKNVVSSPFLEKY
LYCLWFGLQNLSSYGQNLSTSTSVLETMFAILVAIFGLVLFALLIGNMQTYLQSITVRLEEWRLKRRDTE
EWMGHRLLPQNLRERVRRFVQYKWLATRGVDEETILHSLPADLRRDIQRHLCLDLVRRVPLFAQMDDQLL
DAICERLASSLSTQGNYIVREGDPVTEMLFIIRGKLESSTTNGGRTGFFNSITLRPGDFCGEELLAWALL
PKSTVNLPSSTRTVRALEEVEAFALQAGDLKFVANQFRRLHSKKLQHTFRYYSHQWRTWAACFVQVAWRR
YKRKKLAKSLSLAESFSSYDEEEAVAVAATEEMSHEGEAQSGAKARHHTSNVKPHFAATILASRFAKNTR
RTAHKLKDVEIPMLPKPDEPDFSVDD
>AtCNGC15
MGYGNSRSVRFQEDQEVVHGGESGVKLKFKINGTQINNVKMMSKGKFLKAKVLSRVFSEDLERVKTKILD
PRGQTIRRWNKIFLIACLVSLFVDPLFFFLPVMRNEACITIGVRLEVVLTLIRSLADAFYIAQILIRFRT
AYIAPPSRVFGRGELVIDSRKIAWRYLHKSFWIHLVAALPLPQVLIWIIIPNLRGSPMTNTKNVLRFIII
FQYVPRMFLIFPLSRQIIKATGVVTETAWAGAAYNLMLYMLASHVLGACWYLLAVERQEACWRHACNIEK
QICQYRFFECRRLEDPQRNSWFEWSNITTICKPASKFYEFGIFGDAVTSTVTSSKFINKYFYCLWWGLKN
LSSLGQNLATSTYAGEILFAIIIATLGLVLFALLIGNMQTYLQSTTMRLEEWRIRRTDTEQWMHHRQLPP
ELRQAVRKYDQYKWLATRGVDEEALLISLPLDLRRDIKRHLCFDLVRRVPLFDQMDERMLDAICERLKPA
LCTEGTFLVREGDPVNEMLFIIRGHLDSYTTNGGRTGFFNSCLIGPGDFCGEELLTWALDPRPVVILPSS
TRTVKAICEVEAFALKAEDLQFVASQFRRLHTKQLRHKFRFYSHQWRTWAACFIQAAWRRHRKRKYKTEL
RAKEEFHYRFEAATARLAVNGGKYTRSGSDSGMMSSIQKPVEPDFSSE
>AtCNGC16
MSNLHLYTSARFRNFPTTFSLRHHHNDPNNQRRRSIFSKLRDKTLDPGGDLITRWNHIFLITCLLALFLD
PLYFYLPIVQAGTACMSIDVRFGIFVTCFRNLADLSFLIHILLKFKTAFVSKSSRVFGRGELVMDRREIA
IRYLKSEFVIDLAATLPLPQIMIWFVIPNAGEFRYAAHQNHTLSLIVLIQYVPRFLVMLPLNRRIIKATG
VAAKTAWSGAAYNLILYLLVSHVLGSVWYVLSIQRQHECWRRECIKEMNATHSPSCSLLFLDCGSLHDPG
RQAWMRITRVLSNCDARNDDDQHFQFGMFGDAFTNDVTSSPFFDKYFYCLWWGLRNLSSYGQSLAASTLS
SETIFSCFICVAGLVFFSHLIGNVQNYLQSTTARLDEWRVRRRDTEEWMRHRQLPDELQERVRRFVQYKW
LTTRGVDEEAILRALPLDLRRQIQRHLCLALVRRVPFFAQMDDQLLDAICERLVPSLNTKDTYVIREGDP
VNEMLFIIRGQMESSTTDGGRSGFFNSITLRPGDFCGEELLTWALVPNINHNLPLSTRTVRTLSEVEAFA
LRAEDLKFVANQFRRLHSKKLQHAFRYYSHQWRAWGTCFIQAAWRRYMKRKLAMELARQEEEDDYFYDDD
GDYQFEEDMPESNNNNGDENSSNNQNLSATILASKFAANTKRGVLGNQRGSTRIDPDHPTLKMPKMFKPE
DPGFF
>AtCNGC17
MELRKDKLLMFYSEGKESKEAKWAVNDPMSKSYKLSLPSALRPDNLLPGNRLRYTDASKSKSSKVSWYKT
ILDPGSEIVLKWNWVFIVSCMVALFIDPLYFFVPAIGGDKNYPCARTDTSLSILVTFFRTIADLFYLLHI
FIKFRTGFIAPNSSTRVFGRGELVMDPKAIAWRYIKSDFIIDLIATLPLPQIVIWFVISTTKSYRFDHNN
NAIALIVLLQYIPRFYLIIPLSSQIVKATGVVTKTAWAGAAYNLLLYMLASHVLGAAWYILSVDRYTSCW
KSRCNGEAGQVNCQLYYLDCDSMYDNNQMTWANVTKVFKLCDARNGEFKYGIFGNAITKNVVSSQFFERY
FYCLWWGLQQLSSYGQNLSTTMFMGETTFAVLIAIFGLVLFAHLIGNMQTYLQSLTVRLEEWRLKKRDTE
EWMRHRQLPEELRNRVRRYEQYKWLATRGVDEEVLLQSLPTDLRRDIQRHLCLDLVRRVPFFSQMDDQLL
DAICERLVSSLCTEGTYLVREGDLISEMLFIIRGRLESSTTNGGRTGFFNSIILRPGDFCGEELLSWALL
PKSTLNLPSSTRTVRALVEVEAFALRAEDLKFVANQFRRLHSKKLQHTFRFYSHHWRTWAACFIQAAWRR
YKRRVMENNLTAIESMENEEGEVGEELVVVEEEECVEESPRTKMNLGVMVLASRFAANTRRGVAAQRVKD
VELPRFKKPEEPDFSAEHDD
>AtCNGC18
MNKIRSLRCLLPETITSASTAASNRGSDGSQFSVLWRHQILDPDSNIVTYWNHVFLITSILALFLDPFYF
YVPYVGGPACLSIDISLAATVTFFRTVADIFHLLHIFMKFRTAFVARSSRVFGRGELVMDSREIAMRYLK
TDFLIDVAAMLPLPQLVIWLVIPAATNGTANHANSTLALIVLVQYIPRSFIIFPLNQRIIKTTGFIAKTA
WAGAAYNLLLYILASHVLGAMWYLSSIGRQFSCWSNVCKKDNALRVLDCLPSFLDCKSLEQPERQYWQNV
TQVLSHCDATSSTTNFKFGMFAEAFTTQVATTDFVSKYLYCLWWGLRNLSSYGQNITTSVYLGETLFCIT
ICIFGLILFTLLIGNMQSSLQSMSVRVEEWRVKRRDTEEWMRHRQLPPELQERVRRFVQYKWLATRGVDE
ESILHSLPTDLRREIQRHLCLSLVRRVPFFSQMDDQLLDAICGCLVSSLSTAGTYIFREGDPVNEMLFVI
RGQIESSTTNGGRSGFFNSTTLRPGDFCGEELLTWALMPNSTLNLPSSTRSVRALSEVEAFALSAEDLKF
VAHQFKRLQSKKLQHAFRYYSHQWRAWGACFVQSAWRRYKRRKLAKELSLHESSGYYYPDETGYNEEDEE
TREYYYGSDEEGGSMDNTNLGATILASKFAANTRRGTNQKASSSSTGKKDGSSTSLKMPQLFKPDEPDFS
IDKEDV
>AtCNGC19
MAHTRTFTSRNRSVSLSNPSFSIDGFDNSTVTLGYTGPLRTQRIRPPLVQMSGPIHSTRRTEPLFSPSPQ
ESPDSSSTVDVPPEDDFVFKNANLLRSGQLGMCNDPYCTTCPSYYNRQAAQLHTSRVSASRFRTVLYGDA
RGWAKRFASSVRRCLPGIMNPHSKFVQVWTRVLAFSSLVAIFIDPLFFFLLLIQQDNKCIAIDWRATKVL
VSLRSITDLIFFINILLQFRLAYVAPESRIVGAGQLVDHPRKIARHYFRGKFLLDMFIVFPIPQIMILRI
IPLHLGTRREESEKQILRATVLFQYIPKLYRLLPLLAGQTSTGFIFESAWANFVINLLTFMLAGHAVGSC
WYLSALQRVKKCMLNAWNISADERRNLIDCARGSYASKSQRDLWRDNASVNACFQENGYTYGIYLKAVNL
TNESSFFTRFSYSLYWGFQQISTLAGNLSPSYSVGEVFFTMGIIGLGLLLFARLIGNMHNFLQSLDRRRM
EMMLRKRDVEQWMSHRRLPEDIRKRVREVERYTWAATRGVNEELLFENMPDDLQRDIRRHLFKFLKKVRI
FSLMDESVLDSIRERLKQRTYIRSSTVLHHRGLVEKMVFIVRGEMESIGEDGSVLPLSEGDVCGEELLTW
CLSSINPDGTRIKMPPKGLVSNRNVRCVTNVEAFSLSVADLEDVTSLFSRFLRSHRVQGAIRYESPYWRL
RAAMQIQVAWRYRKRQLQRLNTAHSNSNR
>AtCNGC20
MASHNENDDIPMLPISDPSSRTRARAFTSRSRSVSLSNPTSSIEGFDTSTVVLGYTGPLRTQRRPPLVQM
SGPLTSTRKHEPLFLPHPSSDSVGVSSQPERYPSFAALEHKNSSEDEFVLKHANLLRSGQLGMCNDPYCT
TCPSYYNRKAAQIPTSRVSALFDSTFHNALYDDAKGWARRFASSVNRYLPGIMNPHAKEVQTWTKFFALS
CLLAIFIDPLFFFLIKVQEQNKCIMIDWPMTKAFVAVRSVTDVIFTMNILLQFRLAYVARESTVVGAGQL
VSHPKKIALHYLKGKFFLDLFIVMPLPQILILWIIPAHLGASGANYAKNLLRAAVLFQYIPKLYRLLPFL
AGQTPTGFIFESAWANFVINLLTFMLAGHVVGSCWYLFGLQRVNQCLRNACGNFGRECQDLIDCGNGNSS
VLVRATWKDNASANACFQEDGFPYGIYLKAVNLTNHSNLFTRYSYSLFWGFQQISTLAGNQVPSYFLGEV
FFTMGIIGLGLLLFALLIGNMQNFLQALGKRNLEMTLRRRDVEQWMSHRRLPDGIRRRVREAERFNWAAT
RGVNEELLFENMPDDLQRDIRRHLFKFLKKVRIFSLMDEPILDAIRERLKQRTYIGSSTVLHRGGLVEKM
VFIVRGEMESIGEDGSVLPLYEGDVCGEELLTWCLERSSVNPDGTRIRMPSKGLLSSRNVRCVTNVEAFS
LSVADLEDVTSLFSRFLRSHRVQGAIRYDSPYWRLRAARQIQVAWRYRRRRLHRLCTPQSSYSL
>PtrCNGC2.1
MNLKGDKFVRFQDWRSEKSFSSEQGCSIEDGFYARKVKPTFNAVWDNIRRGWEMGSERIRSLKKPLRFYP
RGARSVKEQGPKKKILDPQGSFLQNWNKIFMLVCVLAVAIDPLFFYIPWVNGTDKDKCLDLDYKMEAAAC
VLRTFIDVVYILRIAFQFRTGFIAPSSRVFGRGELVEDPKVIAKKYLTSHFIVDILAILPLPQVVVIIIL
PSVDGPVSLAAKNLLEIVIFSQYIPRFVRIYPLFKEITRTSGILTETAWAGAVFNLFLYMLASHIIGAFW
YLFSIEREDSCWREVCKDRAGCDSTYWYCGNHRPENYTFLTESCPFIQPDQIQNSSVFNFGIFIDALDSG
VVESTYFPRKFFYCFWWGLRNLSSLGQNLKTSTFIGEILFAIFISITGLVLFALLIGNMQKYLESTTVRI
EEMRVKRRDSEQWMSHRMLPDNLKERIRRHEQYKWQETRGVEERGLIRNLPKDLRRDINRHLCLDLIKKV
PIFEKMDEHILDAVCDRLKATLYTKDSYIVREGDPVDEMLFIMRGTLLSVTTNGGRTGFFNAVSLKAGDF
CGEGLLTWALDPQSSNLPISTRTVQALSEVEAFALEAEDLKTVASQFRRLHHKDIQHTFRLFSVQWRTWA
ACFIQAAWHRHCRRKQAKSLRQAEEKLQDALANEASTSPSLDVAIYASQFAANALRNLRQNGTHAARLPQ
RLSFLPQKPTEPDFSAQNHK
>PtrCNGC14.1
MNLNGNKFVRFQDWSSEKSFSSEQQYSNEYGFYARKAKPIFYSVWDNIRRGWEMGSERIRSLKKPLRFYS
KGAQPAKEPGPKRKILDPQGPFLQKWNKFFMLVCVLAVAIDPLFFYIPWIKSTEKDKCLDVDRKMQAAAC
ILRTLIDILYILRIVFQFRTGFIAPSSRVFGRGELVEDPKAIAKKYVTSYFIIDILAILPLPQVVVLIIL
PRVDGPVSLAAKNLFEFVIFSQYIPRLIRIYPLFKEINRTSGILTETAWAGAVFNLFLYMLASHVIGAFW
YLFSIERQDTCWHEVCKDQARCDTMYRYCGDHRKKDYTFPTESCPFIQPDQVHNSTVFNFGIFIDALDSG
VVESTYFPRKFFYCFWWGLRNLSSLGQNLKTSTFIGEILFAIFISIAGLVLFALLIGNMQKYLESTTVRV
EEMRVKRRDTDHWMSQRMLPDNLRERIRRYEQYKWQETRGVEERGLIRNLPKDLRRDINRHLCLDLIKKV
PMFKKMDETILDAVCDRLKAALYTKDSYIVREGEPVDEMLFIMRGNLVSVTTNGGRTGFFNAVSLKAGDF
CGEGLLTWALDPQCSSNLPISTRTVQALSEVEAFALEADDLKSVASQFRQLHHKDIQHTFRFFSVQWKTW
AACFIQAAWRRHCRRKQAKSLRQAEEKLQDSLANEASTSPSLGVAIYASQFAANALRNLRRKGTHATRLP
QRLSLLPQKPTEPDFFAQHQK
>PtrCNGC12.1
MNHPQEKFVRFQDWKSEKSTEGNYSASNVMYPGKIRTTISSVSEKFQRGLESGSSSFNKIRKSLKSYSFN
SEVASRKKILDPQGHFLQKWNKIFVLSCLIAVSLDPLFFYVPVIDDGKKCLSLDRTMEITASVLRSFTDI
FYILHIIFQFRTGFIAPSSRVFGRGVLVEDTWAIAKRYLSSYFLIDILAVLPLPQVVILIIIRKMAGSRN
LNTKNLLKFVVIFQYVPRFMRIYPLYKEVTTSGILTETAWAGAAFNLFLYMLASHVLGAFWYLFSIERET
NCWRQACGKHAGCSRELLFCDTAGSVGNLSFLDNYCPIITPNETVFNFGIFLDALQSGVVSSSMDFPQKF
FYCFWWGLQNLSSLGQNLKTSTYVWEICFAVFISISGLVLFSFLIGNMQTYLQSTTTRLEEMRIKRRDAE
QWMSHRLLPDSIRERIRRYEQYRWQETRGVDEEMLVHNLPKDLRRDIKRHLCLALLMRVPMFEKMDEQLL
DALCDRLKPVLYTEESYIVREGDPVDEMLFVMRGKLLTITTNGGRTGFFNSEYLKAGDFCGEELLTWALD
PQSSSNLPISTRTVRTITEVEAFALMADDLKFVASQFRRLHSKQLRHTFRFYSQQWRTWAACFIQAAWRR
YSKKKLEESLRQEENRLQDALAKANESSPSLGATIYASRFAANILRALRRGGNRKARVPDRVPPMLLQKP
AEPDFTSEE
>PtrCNGC15.1
MNQPQEKFVRFQDWKSEKTTEGRYSASNGIYPGKIRTTISSVSEKVQRGLESGSASFRRISKSLKSHSFN
SEFASKQKILDPQGPFLQRWNKIFVLSCVIAVSLDPLFFYVPVIDDKKKCLSLDNTMEITASVLRSFTDI
FYILHIIFEFRTGFIAPSSRVFGRGVLVEDTWAIAKRYLSSYFLIDILAVLPLPQVVILIIIPKMGGSSY
LNTKNLLKFVVIFQYVPRFVRIYPLYKEVTTSGILTETAWAGAAFNLFLYMLASHILGAFWYLFSIERET
NCWRKACGKNCGCKPELLFCDRDVVGDVTFLDGYCPIQTPNETIFNFGIFLDALQSGVVLSSMDFPQKFF
YCFWWGLQNLSSLGQNLQTSTYVWEICFAVFISISGLVLFSFLIGNMQTYLQSTTTRLEEMRIKRRDAEQ
WMSHRLLPDNIKERIRRYEQYRWQETRGVDEETLVHNLPKDLRRDIKRHLCLALLMRVPMFEKMDEQLLD
AMCDRLKPALYTEESYIVREGDPVDEMLFVMRGKLLTMTTNGGRTGFFNSEYLKAGDFCGEELLTWALDP
HSSSNLPISTRTVRTITEVEAFALMADDLKFVASQFRRLHSKQLRHTFRFYSQQWRTWAACFIQAAWRRY
SKKKLEESLRQEENRLQDALAKASASSPSLGATIYASRFAANALRALRRGSNRKSRVPDRVPPMLLQKPA
EPDFTAEE
>PtrCNGC18.3
MMFDCGSKSQYLGGGQRDKFVRLSSPSSAGVRSCGFGIEGFRRTGQGADTPSRSFKRGIRKGSEGLKSIG
RSLRFGVPRGVFPEDLKVSEKKIFDPQDKFLQFCNKLFLISCILAVSVDPLFFYLPVFSDSETCLGIDRK
LATIATTLRTIVDAFYLIRMALQFRTAYIAPSSRVFGRGELVIDPTQIAKRYMQRYFIIDLLSVLPLPQI
VVWRFLLRSKGSDVLATKQALLYIILLQYIPRFFRILPLTSELKRTAGVFAETAWAGAAYYLLLYMLASH
IVGSFWYLLAVERNDACWQKNCTAAVKCKKDFLYCGNRGMEDYRAWDSSILNSNCSADDNNQFDYGIYSN
ALSSGIVSSKKFVSKYCFCLWWGLQNLSTLGQGLETSTYPGEVIFSIALAIFGLILFALLIGNMQTYLQS
LTIRLEEMRVKRRDSEQWMHHRLLPQDLRERVRRYDQYKWLETRGVDEENLVQSLPKDLRRDIKRHLCLA
LVRRVPLFENMDERLLDAICERLKPCLFTESTYIVREGDPVDEMLFIIRGRLESVTTDGGRSGFFNRSLL
REGDFCGEELLTWALDPKSGANLPSSTRTVKALREVEAFALIAEELKFVASQFRRLHSRQVQHTFRFYSQ
QWRTWAACFIQAAWRRYSKRKSLELRRKEEEDEAEADGNRSNMRGGGSYSIGATFLATRFAANALRGVHR
NRNAKTARELVKLQKPPEPDFTADDAD
>PtrCNGC1.1
MFDCGYKSQYIGGQKEKFVRLDDFDSLSVTSSNKGMKKLRFNVDGINITGHEKKNASKSFRHGMKKGSKG
LVTIGRSLKTGVARAVFLEDLKVSEKMIFDPQHKSLLLWNRLLVMSCILSVSIDPLFFYLPVFNYQMTCL
GMDTKLAAAITTMRTTLDVFYLIRIALQFRTAYVAPSSRVFGRGELVIDPAQIASRYLSRYFIVDFLSVL
PLPQIVVWKYLTNKKKGSEVLATKQALLIIVFSQYIPRFGRFFPLTSDLKKSAGSFAESALAGAAYYLLW
YLLASHIAGAFWYLLAIERKGTCWREACRLSGKCNVDFLYCGNKLLRGYHDWRRISDKVLGNKCDVDKDD
NSRFNYGIYFQAMSSDIVSSRKFVSKFFYCLWWGLQNLSTLGQGLQTSTYPLEVIFSILLAISGLILFAL
LIGNMQTYLQSLSVRLEEMRIKGRDSEQWMHHRLLPHDLRERVRKYDQYKWFETRGVDEENLVQNLPKDL
RRDIKRHLCLNLVRRVPLFANMDERLLDAICERLKPSLYTEETYIVREGDPVDKMLFIIRGRLESVTTDG
GRSGFFNRGVLKEGDFCGEELLTWALDPKSLGNLPLSTRTVWALTEVEAFALEAEELKFVASQFRRLHSR
QVQHTFRFYSQQWRTWAACFIQTAWRRYSRRKAAELRRLEEEEEEDVDYDEEDEDDGDDDDERALVGELG
SARLRTTIFASRFAANALRGHKLRGSNSRGLKKLQKPPEPDFNEE
>PtrCNGC3.1
MFDCNYKSQYIGGQKEKFVRLDDFDTLSVTSNKKGMKKLRFNLDGSNIAGHGKKNASKSLRYGVKRGSEG
MLTIGRSLRTGVTRAVFPEDLKVSEKMIFDPQDKSLLLWNRLLIISCILSVSVDPLFFYLPVFNYRMACL
GMDTNLAATITTMRTLLDVFYLIRMALQFRIAYVAPSSRVFGRGELVIDPAQIATRYLSRYFIVDFLSVL
PLPQIVVWKYLNNKKKGSEVLATKQALLIIVFLQYIPRFARFLPLGSDLKKTAGSFAESAFAGAAYYLLW
YMLASHIAGAFWYLLAIERKDTCWREACILSGKCNIDFLYCGNKALPGFHGWRRISDEVLGNKCSVSEDD
NPRFNYGIYFQAMSSDIVSSRNFVSKFFYCLWWGLQNLSTLGQGLLTSTYPLEVIFSILLAIAGLILFAL
LIGNMQTYLQSLTVRLEEMRIKRRDSEQWMHHRLLPQDLRERVRRYDQYKWLETRGVDEETLVQSLPKDL
KRDIKRHLCLNLVRRVPLFANMDETLLDAICERLKPSLYTEETYIVREGDPVDEMLFIIRGRLESVTTDG
GRSGFFNRGVLKEGDFCGEELLTWALDPKSLGNLPSSTRTVRALTEVEAFALEAEELKFVASQFRRLHSR
QLQHTFRFYSQQWRTWASCFIQAAWRRYSRRRAAELRRLEEEEEEVDYDEEDDDERALVEENDGSARLGA
TILASRFAANALRGHRLRSLNSRALMKLQRPPEPDFSEE
>PtrCNGC9.1
MGFGNSKSVRFRDDLELSLPPAVNGDGAIKRKYNIDGTQMSDSSRKMMSQMEVSGKTGKSFKAKILSRVF
SEDYDRVKKKILDPRGASIRRWTKIFLVACLVSLFVDPLFFYLPEVWKELCIDIGIPLEVGLTIVRSISD
VFYMIQILIRFRTAYVAPSSRVFGRGELVIDSKKIALRYLQKNFWIDLIAALPLPQVLIWIVIPNLSGST
MRNTKNVLRFIIIFQYLPRLFLIFPLSSHIVKTTGVVTETAWAGAAYNLMLYMLASHVLGACWYLLSIER
QEACWRSVCNLEKLSCEYGFFDCRRVHDSPHRESWFKSSNITNFCNPDNNYYQFGIYGDALKFDVTTASF
FNKYFYCFWWGLRNLSSLGQNLSTSTYVGEIAYSIIIATLGLVLFGLLIGNMQTYLQSTTVHLEEWRIKR
TDTEQWMHHRQLPHELKQSVRKYDQYKWVATRGVDEEAVLKGLPMELRRDIKRHLCLDLVRRVPLFDQMD
ERMLDAICERLQPALCTEGTFLVREGDPVNEMLFIIRGNLDSYTTNGGRTGFFNSCRLGPGDFCGEELLT
WALDPRPSIILPSSTRTVKAILEVEAFALSAEDLKFVASQFRRLHSKQLRQKFRFYSHHWRTWAACFIQA
AWRRYKKRKEATDLRARENPTAADPALTSPGSGLSMYAARLKASARRGVLKRSGSDSSVVSSLQKPDEPD
FSVDEE
>PtrCNGC13.1
MNRLIHTPTAKFRRFRRHHQHATSTTDPNPLQILWRYQILDPDSEIVMYWNHVFLLTSIIALFIDPLYFY
LPYVGPQNRDRMTIHSDYIYVCLSIDKQLSVLITYFRSIADMFFSLHILMKFRTAFVAPSSRVFGRGELV
IDAKEIAMRYLKSDFLIDLAAALPLPQIVIWLVIPATRNNSTDHANTTLSLMVLIQYIPRMFLIFPLHQR
IVRSTGFVAKAAWAGAGYNLILYMLASHALGASWYTLSMGRQFYCWKSECTKENKAGIVGCIHSYLDCNS
LGNPERQYWRNVTDVPANCDARNDTLTFKYGIFADAFINDVASSRFIEKFLYCLWWGLRNLSSYGQTLET
STFLGENVFCILICIIGLVLSAQLIGNMQTNLQSMTVRVEEWRIKRRDTEEWMRHRQLPPDLQERVRRFV
QHKWLATRGVHEESILHSLPLDLRREIQRHLSLALVRRVPFFSQMDDQLLDAICERLVSSLSTEGTYIVR
EGDPVNEMLFVIRGQLESSTTNGGRSGFFNSITLRPGDFCGEELLTWALMPISSANLPSSTRTVKALSEV
EAFALEAKDLKFFAHQFKRLQSKKLQHAFRYYSHQWRTWAACLIQSVWRRYKKRKMTKELALRNSIGYIQ
IPEREYYYSDDQADGDYEE
>PtrCNGC17.1
MNNFRSYTSSHFRRLPKSLSIRRKVPWWDQIHDPGSEIVSKWNHIFLVACMIAMFLDPLYLYLPIIGGDA
CMKIDIALGVWVTFARTFTDLFFFLHIFMKFRTAFVAPSSRVFGRGELVMDPRAIAIRYLKSNFVVDLAA
ALPLPQIVIWFIITSVLKNPTAAHANHTVSLIVLIQYIPRFFVMIPLNRRIVKTTGVIAKTAWSGAAYNL
LLYVLASHVLGAIWYLASIQRQHHCWNIQCKNERNRTPACISLFLDCSAKDNPARQAWLTTTNLLTNCDA
QNDENFQFGMFAEAFTNHVAEASFIDKYFYCLWWGLRNLSSYGQNLMTSTYEGETLFSIGICIMGLVLFA
HLIGNMQTYMQSASARLEEWRIRRRDTEEWMRHRQLPPELQERVRRFVQYKWLATRGVDEESILKSLPMD
IRRQIQRHLCLALVRRVPFFAQMDDQLLDAICERLVSSLNTKDTFIVREGDPVNEMLFIIRGQLESSTTN
GGRSGFFNSITLRAGDFCGEELLTWALMPTSRLNLPVSTRTVKALSEVEAFALRAVDLKFVAKQFKRLHS
KKLQHAFRYYSHQWRTWGACYIQSAWRRYTRRKLQMELARQESLFYSQVMEGEVEYYYSDEGGDERPLVD
HSNNGSHLGATMLASKFAANTRRGVGHQKLPRPDDSTLEMPKFFKPEEPDFYAEHEDS
>PtrCNGC18.2
MKHRQLPEDLRKRVRRFVQYKWLATRGVNEESILRGLPADLRRDIQRHLCLDLVRRVPFFSQMDDQLLDA
ICERLVSSLSTEGTYIVREGDPVTEMLFVIRGKLESSTTNGGRTGFFNSIMLKPGDFCGEELLSWALHPK
SSLNLPSSTRTVKALNEVEAFVLRAEDLKFVANQFRRLHSKRLQHTFRYHSHHWRTWAACFIQAAWRRHK
KRMVENNLTMSESFALNEREATEPEEEDEAHFSDRSNPSQAKLNLGVTILASRFAANTRRGAQKIKDVEM
PKLPKPEEPDFSSDVD
>PtrCNGC6.1
MAAAGRNAGVLALFDVDGTLTAPRKVVTPEMLEFMKQLRQHVTVGVVGGSDLVKITEQLGNTVITDYDYV
FSENGLVAHKNGQLIGTQSLKSFVGEDKLKEFINFTLHYIADLDIPIKRGTFIEFRSGMINVSPIGRNCS
QEERDEFEKYDKVHNIRPKMVSVLREKFAHLNLTFSIGGQISFDVFPQGWDKTYCLRYLEEFQEIHFFGD
KTYKGGNDYEIFESERTVGHTVTSPNDTAQQCRSLFMSK
>PtrCNGC18.1
MDTDLNLGITVTCFRTFADLFYIIHIVIKFRTAYVSPSSRVFGRGELVMDPELIARRYLRSDFFIDLIAA
LPLPQIVIWFIIPAIRSSHADHTNNAIVLIVLLQYIPRLYLIFPLSSEIIKATGVVTKTAWAGAAYNLLL
YMLASHVLGASWYLLSIERHATCWKSACKHELSPIPCKPRYLDCGTLNFADRKSWENTTVVFSRCNPSNK
TFFDYGIFANALNQNVLSSEFLEKYFYCLWWGLQNLSSYGQSLSTSTFIGETAFAILIAILGLVLFSHLI
GNMQTYLQSITVRLEEWRLKRRDTEEWMRHRQLPQSLRERVRRFVQYKWLATRGVDGESILRALPTDLRR
DIQRHLCLDLVRRVPFFSQMDGQLLDAICERLVSSLSTQGTYIVREGDPVTEMLFIIRGKLESSTTNGGR
TGFFNSIILRPGDFCGEELLAWALLPKSTLNLPSSTRTVRALEEVEAFALQAEDLKFVANQFRRLHSKKL
QHTFRFYSYHWRTWATCFIQAAWRRHKKRMMAKSLSMSESFSLSVDGQTADDETTQEEAEPSFASSTSSQ
AKQHLGVTILASRFAANTRRGAQKVKKVDMPRLQKPEEPDFSTEPDDD
>PtrCNGC12.2
MADHEKDDVAMLSDTHPKLVDEEVDSRFSPFLSRTQSASISIPVNSMESYGFETNLVGYTGPLRSERKAP
LVQMSGPLYINRNTENLFLANHGVTAHKKVEPKPERYLSFKGMDPNDWDDMYTTTNAHLMRSGQLGMCND
PYCTTCPSLIHSKDSRFRSVLYGDAKGWARRFNDVINLYIPRVMNPHTQVVQKWNKFFVISCLVAIFVDP
LFFFLLWVQQENNCIVIDWPLAKTIVVFRSLTDLIYLLNILLQFRLAYVAPESRVVGAGELVDHPKKIAK
HYLRGCFFIDLFAVLPLPQIIILVVLPKGLGISGANNAKNLLRAAVLVQYIPRLWRFTPLLIGQSPSGFI
FETALANFFINLFTYILSGHIVGSCWYLFGLQRVNQCLRDACHYTSFRDECMEFIDCGSGNANEEYGSHL
NWANWTQNPNASNCFQTGGPPNGFDYGIYTKAVNLTGKNIIIRYIYSLFWGFQQISTLAGNQVPSYFVWE
VLFTMAIIGLGLLLFAFLIGNIQNFLQSLGRRRSEMSLRRRDVEQWMRHRRLPQELRRRVLEAERYHWAA
TRGVNEGMLMENLPEDLQRDIRRHLFELVRKVWIFNLMDDHVLDAVREKLKQKIYIKGSEIFYVGGLVEK
MVFIVRGKLESIGHDGTVVALCEGNVCGEELLTWFLEHSSVSKDGRRIKTPGQRLISSRTVRCLTNVEAF
SLSAADLQEVTSVFARNLRHPLVQGAIRYQSPYWRARAATLIQVAWRYRQKRLKHSKSSQSNHSSNSRV
>PtrCNGC15.2
MANHDKDNIPTLSDTHPKSVDENVDSRFRPFLSRTQSASTSIPLDSMESYGSETNIVGFTGPLRSARKAP
LVQMSGPLYINRNTENLFLAKHGVTTRKKVDSKPEKYPSLNGRDKNDWDDNYTATNAHLMRSGQLGMCND
PYCTTCPLYYHSTASQQRHAKTSSIFDSKFHSVLYGDAKGWARRFNNAINSYIPGVMNPHTKVVQEWNKF
FVLSCLGAIFIDPLFFILLSVKQEEKCIVINWGMTKAVVFLRCLTDAIFLLNILLQFRLAYVAPESRVVG
AGELVDHPKKIAKHYLRGFFFIDLFVVLPLPQITLFLLLLPKGLDSLGENYAKNILQAVILVQYIPRLLR
FIPLLIGPNGFIFETALANFFINLFTFLLSGHIIGLCWYLFGLQRLIHCLHHACRNSSYKNDCMKWIDSG
GHKKHGSDTSWDSWKENANASACFTLDGFSYGIYAHAVNLTGENTIIRYTYSLVWGIQQISTLAGNQTPS
YNSEEILFTMAIIGIGLLLFAFLIGNMQNFLQALGRRRAEMSLRRRDVDKWMRHRRLPVELRRRVVEAGR
YHWAATRGVNEEMLLENLPEDLQRDIRRHLFKFVKKVWIFRLMDEHVLDAVCEKLKQKIYIKGSEVFCVG
GLVEKMVFIVRGKLESIGHDGTVVALSEGNVCGEELFTWFLEHSSVSKDGRKIKISGQRLISSRTVRCLT
NVEAFSLSAADLEQVTSLFARNLRNPLVQGAIRYQSPYWRALAATHIQVAWRYRQKCLKHSKTSQSNHIT
SLSNHSSFSRV
>PtrCNGC15.3
MANHDKDDIPMLSDTHPKSVDENVDSRFRPFLSRTQSASTSIPLDSMESYGSETNLVGFTGPLRSARKAP
LVQMSGPLYINRNTENLFLANHGVTARKKVEPKPEKYPSLNGMDKNDWDDKYTATNAHLMRSGQLGMCND
PYCTTCPSYYHSRASQQRHAKTSSIFDSKFHSVLYGDAKGWARRFNNAINSYIPGVMNPHAKVVQKWNKF
FVISCLVAIFVDPLFFILLSVKQDEKCIVIDWGMTKAVVSFRCLTDAIYLLNIFLQFRLAYVAPESRVVG
AGELVDHPKKIAMHYLRGCFFIDLFVVLPLPQIIVLALLPKGLDSSGANYAKNLLRAVILVQYIPRLFRF
IPLLIGQSPNGFIFETASANFFINLFTFVLSGHIIGSCWYLFGLQRVNQCLRDACHDTSYQHECKKFIDC
GRHETFEHQASSSNWTNWKNNSNASACFTPNVFSYGIYAQAVNLTGKNTITRYTYSLFWGFQQISTLAGN
QTPSYFVWEILFTMAIIGIGLLLFAFLIGNMQNFLQALGRRRSEMSLRRRDVDQWMRHRRLPVELRRRVI
EAERYHWAATRGVNEEMLLENLPEDLQRDIRRHLFKFVKKVWIFHLMDEHVLDAVCEKLKQKIYIKGSAI
FYVGGLVEKMVFIVRGKVESIGHDGTVVALSEGNVCGEELLTWFLEHSSVSKDGRKIKISGQRLISSRTV
RCLTNVEAFSLSAADLEQVTSLFARNLRNPLVQGAIRYQSPYWRALAATRIQVAWRYRQKRLKHSKTTHS
NHFAPHSNHSSFSRI
>PtrCNGC1.2
MASEHQENSNAAQYLQYFTDEDSKSEEDEGEDDEEEEDVEEESPQDCKGMFLNLCGGGSKRRGWSLGQVL
DPRGKWVQEWNRVFLLVCATGLFVDPLFFYVLSISDTCMCLFVDGWFAITVTALRCMTDVLYLWNMWLQL
KIAKRPHGGGESGGDGERGGSRVAGPCSSALRYLKAKKGFFFDLFVILPLPQIVLWVGIPSLLQKGSVTL
LMNVFLIIFLFQYLPKIHYSVCLLRRMQSLSGYIFGTVWWGIALNMIAYFVASHAAGACWYLLGIQRAAK
CLKEQCIETPGCGLGLLSCKEPIYYGTTRKVMEKARWAWADNKLARSMCLDSPDKYDYGAYKWTVQLVTN
DSRLEKILFPIFWGLMTLSTFGNLESTTEWLEVVFNIIVLTSGLLLVTMLIGNIKVFLHATTSKKQAMQL
KMRNIEWWMRKRHLPTGFRQRVRNYERQRWAAMRGVDECEMIRNLPEGLRRDIKYHLCLDLVRQVPLFQH
MDDLVLENICDRVKSLIFTKGETITREGDPVQRMLFVVRGHLQSSQVLRDGVKSCCMLGPGNFSGDELLS
WCLRRPFIERLPPSSSTLVTLETTEAFGLEAEDVKYVTQHFRYTFVKERVKRSARYYSPGWRTWAAVAIQ
LAWRRYKHRLTLTSLSFIRPRRPLSRCSSLGEDRLRLYTALLTSPKPNQEDFDF
>PtrCNGC17.2
MALAVDPLFFYALSIGRNGAPCLYMDGGLAAIVTVLRTSVDAIHLCHLWLQFRLAYVSRESLVVGCGNLV
WDARAIASHYVRSLKGFWFDAFVILPVPQAVFWLLVPKLIREEQIKLIMTILLLIFLFQFLPKVYHCICL
MKRMQKVTGYIFGTIWWGFGLNLIAYFIASHVAGGCWYVLAIQRVASCLKQSCESRPNCDLSLACSEEVC
YQFLLRAGTIGNPCVGNTTHTVRKPMCLDVNGAFNYGIYKWALPVISSNSLSVKILYPIFWGLMTLSTFG
NDLEPTSHWLEVIFSICIVLSGLMLFTLLIGNIQVFLHAVMAKKRKMQLRCRDMEWWMRRRQLPSRLRQR
VRHYERQRWATMGGEDEIELIKDLPEGLRRDIKRYLCLDLIKKVPLFHNLDDLILDNICDRVKPLVFSKD
EKIIREGDPVQRMVFIVRGRIRSSQTLSKGMVATSVLEPGGFLGDELLSWCLRRPFIDRLPASSATFACI
ESTEAFGLDANHLRYITDHFRYKFANERLKRTARYYSSNWRTWAAVNIQFAWRRYRMRTRGPVIPVTESG
GTDRRLLQYAAMFMSIRPHDHLE
>PtrCNGC17.3
MSFSLSSWFRQSRGSVKYCNESKHSGSGSSSNNAVFDSTECYACTQVGVPVFHSTSCDSVHQPEWQALAG
SSLVPIHAKSDPISKPARCQTPNTKGPFGSILDPRSKWVKKWNRVLLLTRGIALAIDPLFFYALSLSIGK
GGAPCLYVNIGFAAIVTVARSCVDAVHLWHLWLQFRLAYVSRESLVFGCGKLVWNARAIAYHYVRSLKGF
WFDVFVILPIPQAIFWLLVPKLIREEKIKQVLTMLLVTFSFQFLPKVYHSFCLARRMRKVTGYIFGTIWW
GFGLNLVAYLIASHVTGGCWYVLATERVATCLKKQCERNGNCDLTLQCSMNVCYQFMYPADNYGNPCGRN
STWIAKPLCLDDNGPFNYGIYSPALLVVSSNSLAVKILYPIFWGLLNLSSFGNELAPTSNLVEVMFSIYI
VLCGFTLFTLLIGNIQVFLHVVMAKNKKMQLRRQDVEWWMRRRQLPTGLRQRFRHFERQKWRVMGGEDEM
SWIEELPEGLRRDIKRYLCLDLIKKVPLFHNLDDLILDNICDRVKLLVYSKDEKILREGDPVLRMVFIVH
GRVKYSQCLSKGMVATSVLEPGGFLGDELLSWCLRRPFIDRLPASSATFVCMEPTEAFVLDAYDLRYISE
HFRYRFASKRLKRTMRYYSSNWRTWAAVNIQFAWRRYRIRKRGLATPDMVNVSMENRLRLCAAMFMSLRP
HDHFQ
>ZmCNGC1
MAGREERYVRFHDWKSEQSVSVISDRVVSEKGHNIFGLLKDRTAGAFSFLGNSSHSEALNKLGLGEKSKT
KVLDPQGPFLQRWNKIFVISCLFAVFVDPLFLYVPVIDGGNNCLYLDKKLETTASILRFFTDIFYLLHIL
FQFRTGFIAPSSRVFGRGALVKDTFAIAKRYLSTLFLVDFLAVLPLPQVFVLVVLPKLQGPEVMKAKIVL
LVIIICQYVPRLLRIIPLYLQITRSAGILTETAWAGAAFNLIIYMLASHGFGALWYILSIQREDTCWRQA
CINQTGCDPTSLYCGYHSLANNSFLQNACPTNSTANPDPIFGIFLPALQNVSQSTSFFEKLFYCFWWGLQ
NLSSLGQNMKTSTNTLENLFAVFVSTSGLVLFALLIGNVQTYLQSASVRIEEMRVKRRDTEQWMAHRLLP
ENLKDRIMRHEQYRWQETRGVDEEGLLKNLPKDLRREIKRHLCLSLLMKVPMFENMDEQLLDAMCDRLKP
MLYTEGSCIIREGDPVNEMLFIMRGTLESTTTNGGQTGFFNSNVLKGGDFCGEELLTWALDPTSASNLPG
STRTVKTLSEVEAFALRADDLKFVATQFRRLHSKQLQHTFRFYSQQWRTWAACFIQAAWHRYCRKKLEEA
LYEKEKRLQAAIVSDGTTSLSLGAALYASRFAGNMMRILRRNATRKARLQERVPARLLQKPAEPNFFAED
S
>ZmCNGC2
MVMGREDKYVRFQDWRSEQSVSSENIVAPHRDDVSLFSSLKERTATVFTFLGNILHTETSNKSMLDERKS
TTGTLHPQGPFLQKWNRIFVISCIFAVSVDPLFLYIPVINDEKPCWYLDRKLEKAASVLRFFTDIFYILH
IIFQFRTGFIASSHTTFGRSVLIEDRYAITKRYLSTYFFIDVFAILPIPQVIILVVLPNLHGSKVMKAKN
VLMLIIICQYVPRLIRIRPLYLQITRSAGVITETARAGAAFNLLLYMLASHVLGALWYLLSIQRQDSCWR
QYCRGNSTCDPAYLYCGDYDKDGKNAFLTTNCLLSNQSNLPDPYFGIYAPAIKNVSRSKSFFAKLFFCVW
WGLQNLSSLGQNLKTSTYTWENLFAVFVSISGLVLFALLIGNVQTYLQSASLRVEEMRVKSRDTDQWMSY
RHLPENLKERIRRYEQYRWQETSGVDEEQLLMNLPKDLRRDIKRHLCLKLLMRVPLFENMDEQLLDAMCD
CLKPILYTEGSCVIREGDPVNEMLFVMRGNLMSMTTNGGRTGFFNSDVLKAGDFCGEELLTWALDPTSTS
SLPSSTRTVKTMSEVEAFALRAEDLRFVATQFRRLHSKQLQHTFRFYSQQWRTWAACFIQAAWHRYCRKK
IEDSLREKEKRLQFAIANDSSTSLSFMAALYASRFAGNMIRILRRNATRKARLQERVPARLLQKPAEPNF
SAEEQ
>ZmCNGC3
MRVRRRDMEQWMSYRLLPEHIKERILRHHQYRWQETQGVDEEGLLVNLPKDLRRDIKRHLCLSLLKRVPM
FENMDDQLLDAMCDRVKPMLYTEGSHIVREGDPVNEMFFIMRGRLESTTTDGGRAGFFNSNVLEGGDFCG
EELLTWALDPASGSNLPSSTRTARTLSEVEGFSLRARHLRFVASQYRRLHSKQLRHTFRFYSHQWRTWAA
CFVQAAWHRYCRRRLEEGVREKERMFRAAAVTDISSSRSLGAALYAAHFARNMVRTLRRNAARKARLLDT
VSSRLLQKPAEPNFFAEED
>ZmCNGC4
MFDSTQKAQYMDGHRERFIRLDESSPRSSVPSEVGGRSTLRSSMPGFGYGPFNALRSFLSGGSGRLKSLR
QSLTSGAPKTAFAEDLKSYKRTIFDPQDKLLFRMNWVFFSSCLFAVAVDPLFFFLPIINDSNCIGIDKKL
AVTSTIIRTVIDFVYLIRVCLQFRTAYVAPSSRVFGTGELVIDPMLIAKRYIKSYFAMDFVALLPLPQIV
VWRYLHIPDGPDVLTTKTALVWVVLIQYIPRLLRIFPVITDLKRTAGVFIETAWAGAAYYLLWFMLAGHN
VGTLWYFLTIEREDDCWHLYCDDPNFGLGCNSSYLYCNNHHHGSYDSWLTNNSAQVFNMCNGGQDNPFNF
GIYEQALVSKILSPGNFISKLCYCFWWGLQNLSTLGQGLLTSTYPGEVLFSIAICVLGLILFALLIGNMQ
SYLQSVAIRLEEMRVKKRDAEQWMHHRSLPLDIRHRVRKYERYRWLETRGVDEETLVQTLPKDLRRDIKR
HLCLGLVKRVPLFENMDERLLDAICERLRPALYTENEFILREGDPVDEMHFILHGCLESVTTDGGRSGFF
NKVQLKEGSFCGDELLTWALDPKSAANFPVSSRTVQALTEVEAFALCAEELKFVASQFRRLHSRQVQHTF
RFYSQQWRTWAACFIQAAWRRYYKRKMAEQRRKEEEAASRPSSSHPSLGATIYASRFAANAMRGVHRLRS
KAVPTIVRLPKPPEPDFGVDDAD
>ZmCNGC5
MSYDQSAFQVDYMGVGAGAGVSASRRRFMPSESLARGVITHGSAQLRTIGRSLRAGATMAAVFQEDLKNT
SRRIFDPQDPVLVRLNRAFFISCIVAIAVDPMFFYLPMVTDEGNLCVGIDRWLAISTTVVRCVVDLFFLG
RIALQFRTAYIKPSSRVFGRGELVIDTALIARRYMRRFFSADLMSVLPLPQVVIWKFLHRSKGTAVLDTK
NSLLFIVFIQYVPRVVRIYPISSELKRTSGVFAETAYAGAAYYLLWYMLASHIVGAFWYLLSIERVSDCW
RNACDEFPGCNQIYMYCGNDRQLGFLEWRTITRQVINETCEPKRDGSIPFNYGIYSPAVVSDVLKSKDTT
SKLLFCLWWGLANLSTLGQGLKTSIYTGEALFSIALAIFGLILMAMLIGNIQTYLQSLTVRLEEMRVKQR
DSEQWMHHRLLPPELRERVRRYDQYKWLNTHGVDEEALVQNLPKDLRRDIKRHLCLGLVRRVPLFANMDE
RLLDAICERLKPSLCTEHTYITREGDPVDQMVFIIRGSLESITTDGGRTGFYNRSLLEEGDFCGEELLTW
ALDPKAGACLPSSTRTVMALSEVEAFALHAEELKFVAGQFRRMHSKAVQHTFRFYSQQWRTWAATYIQAA
WRRHLKRRAAELRRREDEELEEDEGKSNRIRTTILVSRFAANAMRGVHRQRSRRAVAVSELLMPMPKPRE
PDFGDDY
>ZmCNGC6
MDCDLFAAWWSSSTRLVSRIFRGSADAPGPSPARPAMPLHQKQAGLAASKLGVGTSKKHRAFVASDEQWY
NKIFDPSSDFILTWNRIFLFSCFVALFIDPLYFYVPKISYGSPKFCIGTDTRFAVGVTFFRSIADLLYVL
HIIIKFRTAYINPSSTLRVFGRGDLVTNPKEIAWKYIRSDLAVDVAAALPLPQIIVWFVIPAIKYSSAEH
NNNILVLIVLAQYLPRLYLIFPLTYEIVKATGVVAKTAWEGAAYNMVLYLIASHVLGALWYLLSVDRQTF
CWKTNCLNETGCDLKYLDCDTTPNATWANTTAVFSNCNASDTNISFDFGMFEPALSNQAPAQSFAMKYFY
SLWWGLQNLSCYGQTLTVSTYLGETLYCIFLAVLGLVLFAHLIGNVQTYLQSITVRVEEWRLKQRDTEEW
MRHRQLPCELRERVRRFIQYKWLATRGVNEESILHALPADLRRDIKRHLCLGLVRRVPFFSQMDDQLLDA
ICERLVSSLCTKGTYIVREGDPVTEMLFIIRGKLESSTTNGGRTGFFNSITLKPGDFCGEELLGWALVPR
PTTNLPSSTRTVKALIEVEAFALQAEDLKFVASQFRRLHSKKLQHTFRYYSHHWRTWASCFIQAAWRRYK
RRKMAKDLSMRESFNSVRLDEVDNEDDDSPPKNSLALKFIARTRKVPQNMKELPKITKPDEPDFSAEPED
>ZmCNGC7
MASGASRNVRFQNEIEVQSFRTSPLQSLSRKHGKAHDPRKCRLGFRGGCLEKACRNRKPMLKDRVLSRAF
SEELESLMHAAGGSHLFFDPRGQLIHLWNKIFLSACLLSLFVDPLFLYLTGTQRNTCVEFKDSLALTLSM
VRSLLDLFYAAHILFRFRTAFIAPSSRVFGRGELVIQPYEIARRYLGRTFWFDLVTALPLPQFVIWIVIP
RLNEYSRTANTKNILRFSIIFQYLPRLFQIFPLSGRIVMATGVMTETAWAGAAYNLILYMLASHVLTSTV
LGALWYLFSVQRQEACWREACLLVSPTSQTMFFDCKALSSNRTIWYELSNITTSRCTPGNGFYPFGIYEE
ALYAKLTSSSFTQKYFYCFWWGLKNLSSLGQNLSTSLFIGEITFAIVVGVLGLVLFGLLIGNMQSYLQAT
MVRLEEWRTKRTDMERWMHHRQIPQPLKQCVRRYHQYQWVATRGVDEEALLQDLPMDIRRDIKRHLCLDL
VRRVPLFDEMDERMLDAICERLRPALYTRGTRLMRELDPVDSMLFIIRGYLDSYTTQGGRSGFFNSCRIG
AGEFCGEELLTWALDPRPAAKLPLSTRTVRAVSEVEAFALVADDLRFVASQFRRLHSARIRHRFRFYSHQ
WRTWAACFIQAAWRRYKRRRASMELRVREVRAGGSLLRSRRHSIEGKASIRKPMEPDFTVEEED
>ZmCNGC8
MFGSRVQDEVEMQRRPNNRIFPDERQNQSKSLYQTTRADRFGANRIDLKNPEKLKVLNESNKPWHQRILD
PGSNIVLRWNRVYLVACLFALFIDPFFYYLPLIRQNGNGSSCVAKDQGLSIRITVLRSLADLFYMLNIAI
KFHTAYVDPKSRVLGKGELVVDIKKIQRRYIRTDFFVDILAAVPLPQVTVWLIMPAIKSSDYNIRNTTFA
LVIVIQYVIRMYLIIPLSNQIIKAVGVVAKSAWGGAAYNLLLYMLASHITGAIYYLLSIERQITCWDQQC
VAEYNDTHCNFSFISCENNGSNDYSVWANKTKVFANCDATNSSISFNYGMFSSALSKGAVSSPFLEKYFF
CLWWGLLQLSSSGNPLVTSAFITENAFAIAIGAISLILFAQLIGKMQTYLQSISKRLEEWRLRQRDMDEW
MRHHQLPSHLQERVRRFVQVKWLATRGVEEESILQALPADIRRDVQRHLCLDLVRRVPFFSEMDNQLLDA
ICERLVSFLCPENTYISREGDPVNEMLFIIRGKLESSTTNGGRSNFFNSIILRPGDFAGEELLTWALLPK
TNVHFPLSTRTVRSHTEVEAFALRAEDLKFVANQFRRLHSKKLQHTFRFYSHHWRTWAACFIQAAWRQHQ
RRKLAESLSRWESYSWWSAEDHPTGDKPRQEGTSSGGGGTRTIAEGAIAHMHKLASASRRFRTEDVAIRR
LQKPDEPDFSADHFD
>ZmCNGC9
MTDQERDDVPMLLRNVELPRFPLRSTSMCIPVRDDDYEEDTFVPHTGPLFVQPSTQTAPGISFTGRDTPD
RLPKPSQGKQVSKPHAIMPEEIRGNKWSYSGQVPKNEHLMMSGPLGQCDNPDCVNCPPACKNRRHFQRGS
NALDNKIHNILYGHSRGWKKKIEQIMACIPIMNPHAKPVQRWNQFFVISCLIAIFIDPLFFFLLSVRQDG
NCIVLNWEIATALAVVRSVTDAIYFLHMLLQFRLAYVAPESRVVGAGDLVDEPKKVAIHYLRGYFLLDFF
VVLPLPQVMILLVVPKVGLSAANYAKNLLRVTVLLQYVPRIIRFVPLLDGQSTNGFIFESAWANFVINLL
MFILAGHVVGSCWYLFGLQRVNQCLRDACSISTIPYCDSFIDCGRGIGSGLYRQQWFNDSGAEACFNTGN
DATFQYGIYEQAVLLTTEDSAVKRYIYSLFWGFQQISTLAGNLVPSYFIWEVLFTMAIIGLGLLLFALLI
GNMQNFLQALGRRYVVILLPYIPCYSHQM
>ZmCNGC10
MPPLAFLRRYLPARLLARACDGGVRGSPGVARDEEAGGSGGLSGRSAGAPSGECYACTQPGVPAFHSTAC
DQVHSPDWDADAGSSLVPVQAQQQAQPAAAAAQHAARWLFGPVLDPRSKRVQRWNRWILLGRAAALALDP
LFFYALSIGRAGRPCLYLDAGLAAAVTALRTCADVAHLAHVLLQFRLAYVSRESLVVGCGKLVWDARAIA
AHYARSVKGLCFDLFVILPIPQVIFWLVIPKLIREERVRLIMTILLLMFIFQFLPKVYHSIHIMRKMQKV
TGYIFGSIWWGFGLNLFAYFIASHIAGGCWYVLAIQRIASCLQEECKKNNSCDLISLACSKEICFHPPWS
SNVNGFACDTNMTSFSQRNVSTCLSGKGSFAYGIYLGALPVISSNSLAVKILYPIFWGLMTLSTFGNDLA
PTSNGIEVIFSIINVLSGLMLFTLLIGNIQVFLHAVLARKRKMQLRFRDMEWWMRRRQLPSRLRQRVRKY
ERERWAAVTGDEEMEMIKDLPEGLRRDIKRYLCLELVKQVPLFHGMDDLILDNICDRLRPLVFSSGEKVI
REGDPVQRMVFILQGKLRSTQPLTKGVVATCMLGAGNFLGDELLSWCLRRPFVDRLPASSATFECVEAAQ
AFCLDAPDLRFITEHFRYKFANEKLRRTARYYSSNWRTWAAVNIQLAWRRYRARASTDLAAMAAPPLAGG
PDDGDRRLRHYAAMFMSLRPHDHLE
>ZmCNGC11
MPRLAFLRRSLPARLLARACGGGGGGDQGSPDQVARDEEAGGSGGMSGRSSAGGPSGGECYACTQPGVPA
FHSTTCDQVHSPDWDADAGSSLVPVQGQAQAAAAAAAPRQRHAARWLLGPVLDPRSRRVQRWNRWILLGR
AAALAVDPLFFYALSIGRAGQPCLYMDAGLASAVTALRTCADVAHLAHVLLQLRLAYVSRESLVVGCGKL
VWDARAVAAHYARSVKGLCFDLFVILPIPQVIFWLVIPKLIREEQVKLIMTILLLMFIFQFLPKVYHSIH
IMRKMQKVTGYIFGSIWWGFGLNLFAYFIASHIAGGCWYVLAIQRIASCLQEECKRNNSCDLISLACSKE
ICFHPPWSSNVNGFACDTNMTSFSQQNVSTCLSGKGSFAYGIYLGALPVISSNSLAVKILYPIFWGLMTL
STFGNDLAPTSNGIEVIFSIINVLSGLMLFTLLIGNIQVFLHAVLARKRKMQLRFRDMEWWMRRRQLPSR
LRQRVRKYERERWAAVTGDEEMEMIKDLPEGLRRDIKRYLCLELVKQVPLFHGMDDLILDNICDRLRPLV
LSSGEKVIREGDPVQRMVFILQGKLRSTQPLTKGVVATCMLGAGSFLGDELLSWCLRRPFVDRLPASSAT
FECVEAAQAFCLGAPDLRFITEHFRYNFANEKLKRTARYYSSNWRTWAAVNIQLAWRRYRARTSADLAAP
PLVGGPDDGDRRLRHYAAMFMSLRPHDHLE
>ZmCNGC12
MPVPAELSPPSPHGAPRTRAGEQDDSTLPPTAAATATATRGGTGRKRRRGARDPRASWAWETEWDRAYLL
ACAAGLLVDPLFLYAVAVSAPLMCVFLDAWFAAAVTALRCAVDAMHASNLLLRLRGACSPRREDTDEEEA
QPGRDGGVPGRGTRSKEGVFLDVLVILPVMQVVVWVATPAMIRAGSTTDVMIVLLTAFLLEYLPKIYHAV
RVLRRMQGVSGYLFGTIWWGIALNLMAYFVAAHAVGACWYLLGAQRATKCLREQCAQAGSGCAPWALACA
EPLYYGATASSVGAARLAWAGNATARGTCLDSADNYQYGAYQWTVMLVANPSRVERVLLPIFWGLMTLST
FGNLESTTEWLEIVFNIVTITGGLILVTMLIGNIKQVFLNATTSKKQAMHTRLRSVELWMKRKDLPRSYR
HRVRQYERQRWAATRGVDECRIVRDLPEGLRRDIKYHLCLGLVRQVPLFQHMDDLVLENICDRVKSLIFP
KGEVIVREGDPVKRMLFIVRGHLQSSQVLRNGAESCCMLGPGNFSGDELLSWCLRRPFLERLPGSSSTLA
TLESTEAFGLDAADVKYVTQHFRYTFTNDKVRRSARYYSPGWRTWAAVAVQLAWRRYKHRKTLASLSFIR
PRRPLSRCSSLGEEKLRLYTALLTSPKPNQDDLL

## Sheet: Table S3
Table S3.Genetic diversity of the 16 CNGC genes in four major rice populations
	Xian		Geng		Aus		Bas		3KRG
Genes	EH	gcHapN	EH	gcHapN	EH	gcHapN	EH	gcHapN	EH	gcHapN
OsCNGC1	0.119808	28(3)	0.085196	13(2)	0.248868	12(5)	0.258051	10(3)	0.12222	42(4)
OsCNGC2	0.19517	79(5)	0.177325	45(5)	0.113631	13(4)	0.161388	9(3)	0.267546	140(6)
OsCNGC3	0.159426	37(4)	0.168944	30(5)	0.0668746	8(3)	0.172873	9(4)	0.219932	69(7)
OsCNGC4	0.0962917	37(4)	0.103307	24(3)	0.0637657	7(2)	0.198864	9(3)	0.152299	66(4)
OsCNGC5	0.386816	333(7)	0.37766	156(8)	0.462231	53(7)	0.664608	33(8)	0.437759	569(11)
OsCNGC6	0.00479234	6(1)	0.0511009	4(2)	0.0118171	3(1)	0	1(1)	0.0209108	8(2)
OsCNGC7	0.29337	92(9)	0.251222	47(7)	0.263377	17(4)	0.386159	12(6)	0.312291	155(10)
OsCNGC8	0.0755086	4(4)	0.0540867	4(3)	0.0681446	4(3)	0.11738	3(3)	0.112399	4(4)
OsCNGC9	0.220325	83(7)	0.113671	39(3)	0.328382	24(5)	0.253619	17(1)	0.259276	143(8)
OsCNGC10	0.134474	27(4)	0.0545253	13(2)	0.126205	8(3)	0.167808	7(3)	0.193573	40(5)
OsCNGC11	0.163755	19(5)	0.13926	14(3)	0.147342	5(3)	0.20472	9(3)	0.182789	23(4)
OsCNGC12	0.0577636	25(4)	0.0425532	17(1)	0.154924	7(3)	0.103793	5(2)	0.126966	45(3)
OsCNGC13	0.0539114	30(2)	0.0412753	19(1)	0.134578	12(4)	0.0762578	5(2)	0.0560491	48(2)
OsCNGC14	0.261884	99(8)	0.146775	41(5)	0.16365	13(3)	0.356309	13(6)	0.238543	130(8)
OsCNGC15	0.490111	312(12)	0.320591	101(9)	0.488573	56(10)	0.573059	30(8)	0.490833	484(13)
OsCNGC16	0.272137	96(9)	0.350417	65(12)	0.447244	27(9)	0.576873	24(10)	0.359133	185(13)
Mean	0.186596	81.7(5.5)	0.154869	39.5(4.4)	0.2056	16.8(4.3)	0.266985	12.3(4.1)	0.222032	134.4(6.5)
EH and gcHapN (major gcHapN) are Shannon’s equitability, and all the gcHaps number (major gcHaps present in >1% rice accessions and 1 gcHap) of the 3KRG, respectively.

## Sheet: Table S4
Table S4.The Nei’s genetic identity among five major populations calculated from the gcHap data of rice OsCNGC genes.
Gene name	Gene category	Nei’s genetic identity (INei) among five major rice populations of 3KRG
		XI-GJ	Aus-XI	Aus-GJ	XI-Bas	Aus-Bas	GJ-Bas	XI-Adm	Adm-GJ	Aus-Adm	Adm-Bas
OsCNGC1	Other	0.998491	0.497459	0.449981	0.997628	0.550358	0.992707	0.994585	0.989023	0.556045	0.996591
OsCNGC2	X-G divergent	0.0773941	0.0649914	0.0247701	0.786873	0.0283525	0.0571829	0.719239	0.539081	0.391665	0.61509
OsCNGC3	X-G divergent	0.076	1	0.054	0.033	0.032	0.017	0.867	0.407	0.858	0.22
OsCNGC4	X-G divergent	0.07887	0.999838	0.0694935	0.186418	0.177123	0.9933	0.723449	0.68144	0.714423	0.751046
OsCNGC5	X-G divergent	0.0822043	0.153293	0.1883	0.303949	0.3024	0.119335	0.619017	0.709133	0.544602	0.326114
OsCNGC6	Conserved	0.994581	0.999957	0.994512	0.99998	0.999975	0.994537	0.999308	0.997273	0.999321	0.999292
OsCNGC7	Other	0.556382	0.888456	0.718835	0.840007	0.982628	0.610959	0.824903	0.898679	0.921596	0.849849
OsCNGC8	X-G divergent	0.13025	0.997847	0.073243	0.12145	0.0645819	0.997923	0.65791	0.821578	0.612104	0.813969
OsCNGC9	Conserved	0.94772	0.953999	0.994999	0.951336	0.998719	0.994551	0.954239	0.99623	0.997489	0.996833
OsCNGC10	Other	0.380354	0.384411	0.99919	0.388747	0.99922	0.99846	0.677167	0.893501	0.894717	0.904282
OsCNGC11	Other	0.712339	0.449496	0.285253	0.167311	0.122945	0.806553	0.747842	0.833465	0.667681	0.588712
OsCNGC12	X-G divergent	0.0165269	0.978859	0.185632	0.995947	0.980032	0.00122536	0.900106	0.385207	0.958544	0.899359
OsCNGC13	Conserved	0.9994	0.998285	0.996387	0.998656	0.995794	0.999315	0.997551	0.995823	0.997674	0.995481
OsCNGC14	Other	0.7131	0.700812	0.0077231	0.730179	0.0825725	0.957722	0.972317	0.800167	0.578583	0.824886
OsCNGC15	X-G divergent	0.125667	0.0839225	0.0458894	0.129245	0.0476542	0.95934	0.430564	0.84518	0.333051	0.821244
OsCNGC16	X-G divergent	0.0506422	0.37985	0.0131696	0.0517317	0.110017	0.905037	0.796339	0.456845	0.398806	0.490901
XI, Xian/indica; GJ, Geng/japonica; Bas, Basmati; Adm, Admixtures.

## Sheet: Table S5
Table S5.Comparisons in genetic diversity of the 16 CNGC genes between the landraces and modern varieties
Gene name	Xian (indica)							Artificial selection effect	Geng (japonica)							Artificial selection effect
	LANs		MVs		MVs - LANs		statistical significance		LANs		MVs		MVs - LANs		statistical significance
	EH	gcHapN	EH	gcHapN	EH	gcHapN			EH	gcHapN	EH	gcHapN	EH	gcHapN
OsCNGC1	0.13	16	0.168	14	0.038	-2	ns		0.102	8	0.129	8	0.027	0	ns
OsCNGC2	0.196	39	0.248	28	0.052	-11	ns		0.171	28	0.189	13	0.018	-15	ns
OsCNGC3	0.153	25	0.215	18	0.062	-7	**	up	0.174	24	0.186	11	0.012	-13	ns
OsCNGC4	0.111	27	0.101	21	-0.01	-6	ns		0.07	16	0.13	10	0.06	-6	*	up
OsCNGC5	0.38	143	0.511	93	0.131	-50	**	up	0.436	79	0.435	37	-0.001	-42	ns
OsCNGC6	0.003	3	0.004	2	0.001	-1	ns		0.045	2	0.03	3	-0.015	1	ns
OsCNGC7	0.307	47	0.391	42	0.084	-5	**	up	0.271	25	0.325	17	0.054	-8	ns
OsCNGC8	0.07	4	0.12	4	0.05	0	**	up	0.084	4	0.055	4	-0.029	0	ns
OsCNGC9	0.21	39	0.301	33	0.091	-6	**	up	0.09	18	0.156	13	0.066	-5	*	up
OsCNGC10	0.143	15	0.183	13	0.04	-2	ns		0.068	11	0.045	4	-0.023	-7	ns
OsCNGC11	0.157	13	0.226	13	0.069	0	**	up	0.152	11	0.207	8	0.055	-3	ns
OsCNGC12	0.056	18	0.082	11	0.026	-7	ns		0.046	12	0.071	7	0.025	-5	ns
OsCNGC13	0.056	14	0.061	10	0.005	-4	ns		0.063	13	0.058	7	-0.005	-6	ns
OsCNGC14	0.26	50	0.354	48	0.094	-2	**	up	0.177	22	0.17	13	-0.007	-9	ns
OsCNGC15	0.502	150	0.639	111	0.137	-39	**	up	0.346	60	0.417	30	0.071	-30	ns
OsCNGC16	0.271	45	0.385	44	0.114	-1	**	up	0.421	43	0.434	25	0.013	-18	ns
Mean	0.187812	40.5	0.249312	31.5625	0.0615	-8.9375			0.16975	23.5	0.189812	13.125	0.0200625	-10.375
*, and * indicate the statistical significance at levels of P<0.05 and 0.01, respectively based on Z tests. Z0.01= ±2.33, Z0.05= ±1.96
EH and gcHapN are the Shannon’s equitability, and number of gcHaps identified.

## Sheet: Table S6
Table S6.Frequency shifts in the predominant gcHaps at 16 CNGC genes between the landraces and modern varieties.
Gene name	Xian (indica)						Geng (japonica)
	predominant gcHap	Frequency in LANs	Frequency in MVs	MVs - LANs	statistical significance	ZEH value	predominant gcHap	Frequency in LANs	Frequency in MVs	MVs - LANs	statistical significance	ZEH value
OsCNGC1	Hap1	0.765027	0.743902	-0.0211249	ns	-0.738682	Hap1	0.815642	0.834532	0.0188899	ns	0.497554
OsCNGC2	Hap2	0.479508	0.539634	0.0601259	ns	1.81014	Hap1	0.810056	0.805755	-0.00430047	ns	-0.109232
OsCNGC3	Hap1	0.620219	0.490854	-0.129365	**	-3.91816	Hap1	0.790503	0.748201	-0.00311483	ns	-0.0779366
OsCNGC4	Hap1	0.860656	0.902439	0.0417833	ns	1.94602	Hap1	0.932961	0.870504	-0.0624573	*	-2.09947
OsCNGC5	Hap1	0.512295	0.384146	-0.128149	**	-3.87816	Hap1	0.446927	0.539568	0.092641	ns	1.85414
OsCNGC6	Hap1	0.995902	0.996951	0.00104958	ns	0.264717	Hap1	0.924581	0.971223	0.046642	*	2.10018
OsCNGC7	Hap1	0.446721	0.292683	-0.154038	**	-4.80252	Hap1	0.539106	0.402878	-0.136228	**	-2.73087
OsCNGC8	Hap1	0.885246	0.804878	-0.0803679	**	-3.34271	Hap1	0.871508	0.942446	0.0709377	**	2.44374
OsCNGC9	Hap1	0.607923	0.506098	-0.101826	**	-3.0851	Hap1	0.907821	0.827338	-0.0804831	**	-2.37598
OsCNGC10	Hap1	0.636612	0.698171	0.0615587	*	1.9664	Hap1	0.918994	0.956835	0.0378401	ns	1.56908
OsCNGC11	Hap1	0.513661	0.52439	0.010729	ns	0.32318	Hap1	0.670391	0.611511	-0.0588803	ns	-1.22815
OsCNGC12	Hap1	0.939891	0.908537	-0.0313541	ns	-1.783	Hap1	0.958101	0.935252	-0.0228488	ns	-1.01759
OsCNGC13	Hap1	0.930328	0.935976	0.00564774	ns	0.340324	Hap1	0.938547	0.94964	0.0110928	ns	0.483142
OsCNGC14	Hap1	0.521858	0.393293	-0.128565	**	-3.88385	Hap1	0.756983	0.791367	0.0343837	ns	0.822844
OsCNGC15	Hap1	0.285519	0.17378	-0.111739	**	-3.99821	Hap1	0.614525	0.374101	-0.240424	**	-4.8118
OsCNGC16	Hap1	0.401639	0.314024	-0.087615	**	-2.75077	Hap2	0.231844	0.316547	0.0847032	ns	1.8999
Mean		0.638832	0.596989	-0.0418426	ns	-1.29602		0.758031	0.742356	-0.0156746	ns	-0.362309
*, and * indicate the statistical significance at levels of P<0.05 and 0.01, respectively based on Z tests. Z0.01= ±2.33, Z0.05= ±1.96
The population size was 732 and 328 for populations LANs-Xian and MVs-Xian, and 358 and 139 for populations LANs-Geng and MVs-Geng, respectively.

## Sheet: Table S7
Table S7.Phenotypic comparisons between the predominant gcHap and the unfavorable gcHap at 16 polymorphic CNGC genes for 15 agronomic traits in the 3KRG accessions
Gene name	DTH (day)	PH (cm)	FLL (cm)	FLW (cm)	PN (count)	PL (cm)	CN (count)	CL (cm)	GL (mm)	GW (mm)	GLWR (ratio)	TGW (g)	LRI (%)	SH (cm)	LL (mm)	Total
OsCNGC1	1	1		1		1		1	1			1	1			8
OsCNGC2	1		1	1					1		1	1		1		7
OsCNGC3			1	1					1		1	1		1		6
OsCNGC4			1		1		1	1	1		1			1	1	8
OsCNGC5	1		1	1		1	1	1	1			1				8
OsCNGC6	1	1	1		1	1	1	1			1				1	9
OsCNGC7	1	1		1						1		1				5
OsCNGC8			1		1		1					1				4
OsCNGC9			1		1	1	1	1			1			1	1	8
OsCNGC10	1					1		1	1		1	1			1	7
OsCNGC11	1								1	1	1	1	1			6
OsCNGC12	1		1	1		1			1		1	1				7
OsCNGC13						1				1		1	1			4
OsCNGC14					1		1						1			3
OsCNGC15	1	1		1		1				1			1			6
OsCNGC16				1	1		1			1						4
Total	9	4	8	8	6	8	7	6	8	5	8	10	5	4	4	100
The checkmark (1) indicates a significant difference in this trait between the predominant and unfavorable gcHaps at specific GLR loci in the 3KRG accessions.
